# Supplementary material for: Generation of different sizes and classes of small RNAs in barley is locus, chromosome and/or cultivar-dependent
Source: BMC Genomics. 2016 Sep 15;17:735. doi: 10.1186/s12864-016-3023-5 (PMC5025612; doi:10.1186/s12864-016-3023-5)
Supplement: Additional file 4: Table S2. — Cross comparison of reads from GP and Pallas. (XLSX 1351 kb) [file 12864_2016_3023_MOESM4_ESM.xlsx]

## Sheet: DE sequence
name	Pallas_genome_RC	GP_genome_RC	Pallas_genome_RPM	GP_genome_RPM	log2
CTGCTGAACAGGAAAATTTCAA	10	0	2.18793	0	#NUM!
AAAAAATTGTAGATCCGAGGGCA	10	0	2.18793	0	#NUM!
CTCTGGCCAATGGAACA	10	0	2.18793	0	#NUM!
ATGGCATGGCAGAGGACCTCTCTC	10	0	2.18793	0	#NUM!
TGGAATTCCTTAAATTTCTGA	10	0	2.18793	0	#NUM!
ACATATGCTGTATGATAGTGTG	10	0	2.18793	0	#NUM!
GGCGGATGTAGCCAAGTGGATCGCCCGCCGCCTCCC	10	0	2.18793	0	#NUM!
AAACAAGGATAGCGAACGG	10	0	2.18793	0	#NUM!
TGGCAAAGCAAGGATGACGA	10	0	2.18793	0	#NUM!
GGTAGTTCGACCGCGGCCTTTCA	10	0	2.18793	0	#NUM!
GGCGGATGTAGCCAAGTGGATCGTATTTCTGTTTT	10	0	2.18793	0	#NUM!
GGGGCGAAAGACTAATCG	10	0	2.18793	0	#NUM!
AGGGTTGGGCCAGGAGGGT	10	0	2.18793	0	#NUM!
GGTAGTTCGACCGCGGAATTTCCGTCTGCCGCCTCC	10	0	2.18793	0	#NUM!
AGTACGAATACGAACCGTGAAA	10	0	2.18793	0	#NUM!
GGACAAGAGATCCGTCCGGAA	10	0	2.18793	0	#NUM!
TCGCTTGGTGCAGTTCGGGACTCGACTGCCCTCT	10	0	2.18793	0	#NUM!
CGATACAGATCGCGG	10	0	2.18793	0	#NUM!
TGAAGCTGCCAGCATGATCTGATCGTATGCTCTCT	10	0	2.18793	0	#NUM!
CAGCTGCGAGGAAGAACTGAG	10	0	2.18793	0	#NUM!
AGATGAACGGGGCTAAGC	10	0	2.18793	0	#NUM!
CGCGGTAAGACAGAGGATGC	10	0	2.18793	0	#NUM!
GGCGGATGTAGCCACGGGGATCGGCTGCCGTCTTC	10	0	2.18793	0	#NUM!
GGAGGAAGGAGAGGATGA	10	0	2.18793	0	#NUM!
TCGCTTGGTGCAGATCGGGACTCTGATGCCGTCT	10	0	2.18793	0	#NUM!
GGCGGATGTAGCCAAGTGGATCCTCTGCCGCCTT	10	0	2.18793	0	#NUM!
GCGCCTGTAGCTCAGCGGATCGTATTCCTTCTTCT	10	0	2.18793	0	#NUM!
TTCATGGACGTTGATAAGATAA	10	0	2.18793	0	#NUM!
TCGCTTGGTGCAGATCGGGACCCGCCCGCCGCCTCC	10	0	2.18793	0	#NUM!
AGGAGAGGATGAGGCCAAG	10	0	2.18793	0	#NUM!
TGGCAAAGGAAGAAAAAGTTGC	10	0	2.18793	0	#NUM!
TTCTCCGTCGACGCCATCAGCT	10	0	2.18793	0	#NUM!
TTGCGTCGTTGTGCCTGGA	10	0	2.18793	0	#NUM!
AGAACAAGAGAAAGAACTAATAT	10	0	2.18793	0	#NUM!
GGCGGATGTAGCCAAGTGGATCCTGTGCCTCTTT	10	0	2.18793	0	#NUM!
GCGGAATCAGCGGGGAAAGAAGA	10	0	2.18793	0	#NUM!
AATAAAAAAGGATCGACGCGGA	10	0	2.18793	0	#NUM!
GGGGCAAGTGTTCTTCGG	10	0	2.18793	0	#NUM!
GTGGATCGTGGCAGCACGGCC	10	0	2.18793	0	#NUM!
TGAACCTGCATATTTATCTGTT	10	0	2.18793	0	#NUM!
GGCGGATGTAGCCACGTGGATCGTACTCCGTTTT	10	0	2.18793	0	#NUM!
ACCGGACTCGTGCCTGGGGGCATA	10	0	2.18793	0	#NUM!
AGAGAGGGAGAAGAAGATGCGG	10	0	2.18793	0	#NUM!
AGAGGAGGTAGGATGGGCA	10	0	2.18793	0	#NUM!
TTGAAGAATCAGCGGATGAGT	10	0	2.18793	0	#NUM!
GCAGGACGGTGGGCAT	10	0	2.18793	0	#NUM!
TTGTTGCGTCAGACTTGACGGGGG	10	0	2.18793	0	#NUM!
GAAGGAGAGGATGAGGCCAAG	10	0	2.18793	0	#NUM!
TGAACAATCTGGATGATTTGCT	10	0	2.18793	0	#NUM!
AGACAGAATTCAATCAAAACGGAC	10	0	2.18793	0	#NUM!
CGAATACGAACCGTGAAA	10	0	2.18793	0	#NUM!
GTGAAGATGCGGACTACC	10	0	2.18793	0	#NUM!
AGCAGGTATTGAAGAATCCGTA	10	0	2.18793	0	#NUM!
GCGCAGCAGTTGACTGGACATC	10	0	2.18793	0	#NUM!
TGAATTGCAGGACACAT	10	0	2.18793	0	#NUM!
AAAACTCTACATTTGAATGCAC	10	0	2.18793	0	#NUM!
CATGGCGAGAAAGAGCAGGTG	10	0	2.18793	0	#NUM!
CGTGTGATGTTGAAGACGAGTTTCGTATTCCTTTT	10	0	2.18793	0	#NUM!
TCGCTTGGTGCAGCTCGGGACTCGATTGCCCTCT	10	0	2.18793	0	#NUM!
AAGCTTGCGATTGAATTGGTTA	10	0	2.18793	0	#NUM!
AGTCTGTCGCGGCAGCAGGCA	10	0	2.18793	0	#NUM!
GCCGCGGAGCGACTCTCTCTGACA	10	0	2.18793	0	#NUM!
GCTCGAAATGGGTCATGTCGGACA	10	0	2.18793	0	#NUM!
GGCTCTGGACTAGCAGAAGAA	10	0	2.18793	0	#NUM!
GTCCTCAACGGCAAACTCGGACA	10	0	2.18793	0	#NUM!
ATATGAATCTGACAAGTAGCATGC	10	0	2.18793	0	#NUM!
AAAGGATCGACATACTGGATCATC	10	0	2.18793	0	#NUM!
GGAGAGATGGCTGAGC	10	0	2.18793	0	#NUM!
CAAAGGAAGAAAAAGTTGCCAT	10	0	2.18793	0	#NUM!
GTATAAGAGACGGTCGTTGAT	10	0	2.18793	0	#NUM!
GATTTTGCAGATCTGGCGACCT	10	0	2.18793	0	#NUM!
TCTGAAGACTAGTTGATTATA	10	0	2.18793	0	#NUM!
TGACAGAAGAGAGTGAGCACGCGTATGACGTATTC	10	0	2.18793	0	#NUM!
GGATGGGTCGCCCGGT	10	0	2.18793	0	#NUM!
TGAAGCTGCCAGCATGCTCTGAA	10	0	2.18793	0	#NUM!
GGTAGGTCGACCGCGGAATTTAA	10	0	2.18793	0	#NUM!
GGCGGATGTAGCCCAGTGGACCGGATGCCGGCTTC	10	0	2.18793	0	#NUM!
AATCTGGGGACGCGATTGAAAACT	10	0	2.18793	0	#NUM!
GGTAGTTCGACCGCGGAATTTTCTGATGCCGTCT	10	0	2.18793	0	#NUM!
GAATAAGAAGATGCAGAACGT	10	0	2.18793	0	#NUM!
TCGCTTGGTGCAGAGCGGGACTCGTCTGCAGTCT	10	0	2.18793	0	#NUM!
GACACTGAGAGACGAAAG	10	0	2.18793	0	#NUM!
TGACAGAAGAGAGTGAGCACTCGTACTCCGTCTTCC	10	0	2.18793	0	#NUM!
GGCGGATGTAGCCAGGTGGATCGTACTCCGTCTC	10	0	2.18793	0	#NUM!
ATGAATACCAACGGCGTCTCTTA	10	0	2.18793	0	#NUM!
ATCGTGAAGGACATGAAGAGGA	10	0	2.18793	0	#NUM!
GGGCTCGAAGACGATCAGA	10	0	2.18793	0	#NUM!
TCGCTTGGTGCAGCTCGGGACTCGAGTGCCGTCT	10	0	2.18793	0	#NUM!
TGGCATGCATGATACTACTCCCTC	10	0	2.18793	0	#NUM!
CAAGATGAGTGCTCTCTCC	10	0	2.18793	0	#NUM!
TAGAGATCGTCATATACATCTA	10	0	2.18793	0	#NUM!
TCTGTGCTTGTGATGGTCTCAT	10	0	2.18793	0	#NUM!
TCGCTTGGTGCAGCTCGGGACTAGCATGCCGTCT	10	0	2.18793	0	#NUM!
CTCTGCGGAGAGGAGCTAGTTA	10	0	2.18793	0	#NUM!
TGAGGAACAAGGGGGGATTCGA	10	0	2.18793	0	#NUM!
GGAGAGATGGCTGAGTGGACGA	10	0	2.18793	0	#NUM!
TGATGAGAAGAGAGGTCGGGGA	10	0	2.18793	0	#NUM!
GGCGGATGTAGCCAAGTGGATCGCCTGCCGCCCTCC	10	0	2.18793	0	#NUM!
CGGATTCCGGCGGGCGGTG	10	0	2.18793	0	#NUM!
ACCATGAAGGGCATGGCAACTT	10	0	2.18793	0	#NUM!
CAATCTTACCCGGCCCATCCTA	10	0	2.18793	0	#NUM!
CTTTCGAAAAGGATTTGGATCT	10	0	2.18793	0	#NUM!
ACAGGATCAAGACAGGTGTTCAGG	10	0	2.18793	0	#NUM!
AAGGCACTAGGAACCGACGTCGGT	10	0	2.18793	0	#NUM!
AGCAAGGATGACGACGACAAG	10	0	2.18793	0	#NUM!
CGGACTCGGCAGGAGGAGCTC	10	0	2.18793	0	#NUM!
GACGACGACAAGGCAAAAGGT	10	0	2.18793	0	#NUM!
ATTCCTTAGTTCGGACCGACG	10	0	2.18793	0	#NUM!
CCGAAGGGTCGAGTAGGTCGGT	10	0	2.18793	0	#NUM!
TGGAGGTAGACGGACACGGAG	10	0	2.18793	0	#NUM!
TCGGACCAGGCTTCATTCCCCTCTTATTCCTTCTT	10	0	2.18793	0	#NUM!
TTCAGTGATGAAGGGCGTGCTT	10	0	2.18793	0	#NUM!
TCTGTGCTTGTGATGGTCTCA	10	0	2.18793	0	#NUM!
TAGATAGGTTTGTGTGGAGTTT	10	0	2.18793	0	#NUM!
GGGCCGAAGATCGGGCTGCCGGCGT	10	0	2.18793	0	#NUM!
GCGAGCGAACCGGGAACAGC	10	0	2.18793	0	#NUM!
TAGGACACAACAGATACGTATG	10	0	2.18793	0	#NUM!
CACACGACTCTCGGCCCCGGCTA	10	0	2.18793	0	#NUM!
AAGGCTAAAAATATACGGACCATC	10	0	2.18793	0	#NUM!
GGCGGATGTAGCCAAGTGGATCGTATGCACGTTTT	10	0	2.18793	0	#NUM!
TGGCGAGAAAGAGAAGGTGGAA	10	0	2.18793	0	#NUM!
GCGATGCGGGATGAACCGGA	10	0	2.18793	0	#NUM!
GCAGCTGACTATACTATTGTACTT	10	0	2.18793	0	#NUM!
TGACTACGAATTCCCC	10	0	2.18793	0	#NUM!
AGGAAGGAGAGGATGAGGCCA	10	0	2.18793	0	#NUM!
TCAAGAGGAAGAGACTTATA	10	0	2.18793	0	#NUM!
TCGCTTGGTGCAGCTCGGGACTCGCATGCCATCT	10	0	2.18793	0	#NUM!
GGTTGGATTGGGTTGGAGGAG	10	0	2.18793	0	#NUM!
GGTAGTTCGACCGCGGCATTCC	10	0	2.18793	0	#NUM!
GGGGGTGTAGCTCATAGGGT	10	0	2.18793	0	#NUM!
AGAAGAATTGTGAATGGATAAAGC	10	0	2.18793	0	#NUM!
CTGCACTAGTAGAAAACAGGGCAT	10	0	2.18793	0	#NUM!
TAGAGCATTGAGAGGAC	10	0	2.18793	0	#NUM!
TCGCTTGGTGCAGCTCGGGACTCGCACGCCGTCT	10	0	2.18793	0	#NUM!
ATATTTATCTGTTGTGTCCTAT	10	0	2.18793	0	#NUM!
TCGAGAGGACAGAGTTTA	10	0	2.18793	0	#NUM!
CACGAGAAGACTGTGATGCAG	10	0	2.18793	0	#NUM!
TGGACTTAGCGAGTGATTGCGT	10	0	2.18793	0	#NUM!
GCGTCTGTAGTCCAACGGTTCGTATGCTCTCTTCTG	10	0	2.18793	0	#NUM!
AAGATGGGCTGTCAAAAAGGTG	10	0	2.18793	0	#NUM!
GCTACGGCGCTGAAGT	10	0	2.18793	0	#NUM!
CATATAAATAAGCGGAGGAGAA	10	0	2.18793	0	#NUM!
CGGAGTAATGATTAATAGG	10	0	2.18793	0	#NUM!
AACAGTGTCTGGACTGTCCGGCAA	10	0	2.18793	0	#NUM!
CACGAGAAGACTGTCACGCAG	10	0	2.18793	0	#NUM!
CCCGCCGGAATTCGATGGCCG	10	0	2.18793	0	#NUM!
TGGGTTCAGAACGTCGTGAG	10	0	2.18793	0	#NUM!
TGGAAGGGGCATGCAGAGTTTT	10	0	2.18793	0	#NUM!
AAAGATTATGAGGGTTCGCGGACA	10	0	2.18793	0	#NUM!
AAGGCTGTTTTCATGG	10	0	2.18793	0	#NUM!
AAGAGACGGTCGTTGATATTCT	10	0	2.18793	0	#NUM!
TTCATGGACGTTGATAAGAGA	10	0	2.18793	0	#NUM!
CAAAGCAAGGATGACGACGACA	10	0	2.18793	0	#NUM!
AGTCGAACTCAATCTTACCCGGC	10	0	2.18793	0	#NUM!
CGTGTGATGTTGAAGACGAGTTTCGTATCTCGTCT	10	0	2.18793	0	#NUM!
CGGGATCGGAGTAATGAT	10	0	2.18793	0	#NUM!
CACAGGACTGATGACGGGG	10	0	2.18793	0	#NUM!
GATACGATGAGATAGAATGCAA	10	0	2.18793	0	#NUM!
CTCTGCGGCGATCATGGATCCT	10	0	2.18793	0	#NUM!
GGGGATATGGCGAAG	10	0	2.18793	0	#NUM!
ATACGTACTCAAAGCAGAGCA	10	0	2.18793	0	#NUM!
GGAGGGCAGAGGCCTTTGGTGTA	10	0	2.18793	0	#NUM!
TGTATCGCGCACATGACTAA	10	0	2.18793	0	#NUM!
GGAATGTTGTCTGGTTGGAGA	10	0	2.18793	0	#NUM!
GGGCGAGCGGCGGGCGCAGGC	10	0	2.18793	0	#NUM!
AATGCACTTCTGACCATTAGGCTT	10	0	2.18793	0	#NUM!
TCGCTTGGTGCAGATCGGGACTCGTCTGCCCCCTCC	10	0	2.18793	0	#NUM!
GCATATTTATCTGTTGTGTCCT	10	0	2.18793	0	#NUM!
GGTAGTTCGACCGAGGAATTAAA	10	0	2.18793	0	#NUM!
GGCGGATGTAGCCAAGTGGATCGGACGCCGTCTT	10	0	2.18793	0	#NUM!
AGAGACTAGGAAGGGCG	10	0	2.18793	0	#NUM!
TGGAAGGGGCATGCAGAGG	10	0	2.18793	0	#NUM!
ATCATTTAGAGGAAGGAGAA	10	0	2.18793	0	#NUM!
TGAACATCCCAGAGGCACCGG	10	0	2.18793	0	#NUM!
AAGGGACGGGGTAACC	10	0	2.18793	0	#NUM!
CCTACCTTTTGCCTTGTCGTC	10	0	2.18793	0	#NUM!
TCGCTTGGTGCAGTTCGGGACTCGATTGCCGTCT	10	0	2.18793	0	#NUM!
TCAGACTTCGCTGGGAGATCA	10	0	2.18793	0	#NUM!
ACAAAACGAGATCTCACCTGT	10	0	2.18793	0	#NUM!
CCTCGGGAACGCGGACACAG	10	0	2.18793	0	#NUM!
AATGTCCGGGCTGTCCGGCAACCC	10	0	2.18793	0	#NUM!
GTATAAGAGACGGTCGTTGATA	10	0	2.18793	0	#NUM!
AAAATTGTAGATCCTAGGGCA	10	0	2.18793	0	#NUM!
GAAGATCTAACGGTGCAGACGCAT	10	0	2.18793	0	#NUM!
AGAGGACCTCTCTCTATGGC	10	0	2.18793	0	#NUM!
ACGGACGGACGCGGAGCGGACGGC	10	0	2.18793	0	#NUM!
TGGAAGGGGCATGCAGAGGGG	10	0	2.18793	0	#NUM!
TCGCTTGGTGCAGATCGGGACTCGTATGTGGTCT	10	0	2.18793	0	#NUM!
GGTAGTTCGACCGCGGAATTTTCGTATCACGTCTT	10	0	2.18793	0	#NUM!
GCTGGAATAGCTCAGCTGGT	10	0	2.18793	0	#NUM!
GGCGGATGTAGCCACGTGGATCGTACTCCTTCTTCC	10	0	2.18793	0	#NUM!
TAGGGTTGGATTGGGTTGGAG	10	0	2.18793	0	#NUM!
GATTCTGACTTAGAGGCGTT	10	0	2.18793	0	#NUM!
GAGGTCGGGGAAGAAACGGGGA	10	0	2.18793	0	#NUM!
TTGGATTGGGTTGGAGGAGGG	11	0	2.40673	0	#NUM!
TTGGGTCGTTGCGAG	11	0	2.40673	0	#NUM!
GGCGGATGTAGCCAAGTGGATCGGCCGCCCCCCCCC	11	0	2.40673	0	#NUM!
TTTAGATACGTACTCAAAGCAG	11	0	2.40673	0	#NUM!
GTCGATTAAGACAGCAGGACGGTG	11	0	2.40673	0	#NUM!
ACTGTGACGCAGTAGAGGGGGA	11	0	2.40673	0	#NUM!
GCTGTATAAGAGACGGTCGTTG	11	0	2.40673	0	#NUM!
AGGACATAACAGGAAGAAAACCGC	11	0	2.40673	0	#NUM!
TTAACTGGACAGTTGCATTAT	11	0	2.40673	0	#NUM!
AGCTTGCGATTGAATTGGTTAA	11	0	2.40673	0	#NUM!
GGCGGATGTAGCCAAGTGGAAGAA	11	0	2.40673	0	#NUM!
CGGTGAGGAGGGCTTGATGAG	11	0	2.40673	0	#NUM!
GGGATTGTAGTTCAATTGGGA	11	0	2.40673	0	#NUM!
TCGTAGGGGCGATGATTTTCAA	11	0	2.40673	0	#NUM!
CACCTGGAGCTGTAGGTGGTAA	11	0	2.40673	0	#NUM!
GGCGGATGTAGCCAAGTGGATCGTCTGCCCCCTCCC	11	0	2.40673	0	#NUM!
GCGGATGTCAGCGGTT	11	0	2.40673	0	#NUM!
CCATGTTTGTTGGCAAAGGAA	11	0	2.40673	0	#NUM!
GGTAGTTCGACCGCGGCATTTAAA	11	0	2.40673	0	#NUM!
GGGGGTGTAGCTCATCTGGT	11	0	2.40673	0	#NUM!
TCGCTTGGTGCAGATCGGGACTCGCACGCCGTCT	11	0	2.40673	0	#NUM!
GGCGGATGTAGCCACGTGGATCGGACGCCGGCTC	11	0	2.40673	0	#NUM!
ACAGTAATCGTCAAAAATAAGAAA	11	0	2.40673	0	#NUM!
CAAAGTAGATTCGAAGACG	11	0	2.40673	0	#NUM!
GTTTGGTGAATCGGAAACAATT	11	0	2.40673	0	#NUM!
GCAGGGATAGGCGCTGGCTCC	11	0	2.40673	0	#NUM!
GCAGGCGTCGCATGCTAGCTT	11	0	2.40673	0	#NUM!
GCGCAGGCGGAGGACCTTTAGAAC	11	0	2.40673	0	#NUM!
GGGGATATGGCGAAATCGGAAAA	11	0	2.40673	0	#NUM!
GGCGAAATGGACGGGTGGGGG	11	0	2.40673	0	#NUM!
GGTAGTTCGACCGCGGACTCT	11	0	2.40673	0	#NUM!
AAGGGTCGGAGAAGGGCAAT	11	0	2.40673	0	#NUM!
TGCACCTGGACAGAAAGACCC	11	0	2.40673	0	#NUM!
GGTGGGTCTTCTTGGCTAA	11	0	2.40673	0	#NUM!
CCATAATGGATGGGAACTTAGGG	11	0	2.40673	0	#NUM!
GTTGTTGGTCCGTGTAGAAGGCCT	11	0	2.40673	0	#NUM!
CGCAAGGACAAGACGCAGGC	11	0	2.40673	0	#NUM!
AGCTTATATATGGCAGGAGCT	11	0	2.40673	0	#NUM!
TAACAGAGTCACGGGTACTGAATTCTTATTCCGTC	11	0	2.40673	0	#NUM!
AGGTTTGTGTGGAGTTTGGTAA	11	0	2.40673	0	#NUM!
TGACAGAAGAGAGTGAGCACTCGCCTGCCGCCTTC	11	0	2.40673	0	#NUM!
AAGGAGAAGGTGAACAAGG	11	0	2.40673	0	#NUM!
TTGGACTTAGCGGATGATTGCG	11	0	2.40673	0	#NUM!
CACACGACTCTCGGCCACGGCTA	11	0	2.40673	0	#NUM!
GCGCGGGGGCGAAATGGACGGG	11	0	2.40673	0	#NUM!
AACATTAACTGGACAGTTGCA	11	0	2.40673	0	#NUM!
TTGGCAAAGCAAGGATGACG	11	0	2.40673	0	#NUM!
GGCCCTATCGTCTAG	11	0	2.40673	0	#NUM!
TGCAAGGGGCATGCAGAGGAG	11	0	2.40673	0	#NUM!
TGACTTTGTAAAGATCTGATTGGG	11	0	2.40673	0	#NUM!
CTGCTGTATAAGAGACGGTCGTT	11	0	2.40673	0	#NUM!
CCGGAGGTAGGGTCCAGTGGCCGGAA	11	0	2.40673	0	#NUM!
GGCGATCATGGATCCTTGGGG	11	0	2.40673	0	#NUM!
AGACTTCGCTGGGACACCAGCATA	11	0	2.40673	0	#NUM!
TGGACGGTAGGCATCCACATC	11	0	2.40673	0	#NUM!
AGCTGAATCAGTAGACCTCCTC	11	0	2.40673	0	#NUM!
TGGACGAACCTTGCGGAGGAAA	11	0	2.40673	0	#NUM!
AATTGTGAATGGATAAAGCAG	11	0	2.40673	0	#NUM!
AGAGACTAGGAAGGGCGTAGA	11	0	2.40673	0	#NUM!
AAAATTGTAGATCCGCGGGCA	11	0	2.40673	0	#NUM!
ACATGCAAGTCGAACGGGAAGT	11	0	2.40673	0	#NUM!
CTGGACAGTTGCATTATAAGAC	11	0	2.40673	0	#NUM!
GTGGTGGGATGGATATATGCC	11	0	2.40673	0	#NUM!
GTCGTGACGTGGTGGGATGGA	11	0	2.40673	0	#NUM!
TCGTGACCCTGACCAAAAA	11	0	2.40673	0	#NUM!
GGCGCGGGGGCGAAATGGACGG	11	0	2.40673	0	#NUM!
AGATGGGCTGTCAAAAAGGTAA	11	0	2.40673	0	#NUM!
GAAGACTCCCTTTAGATACGTA	11	0	2.40673	0	#NUM!
ATATGCGGATCAAATCAC	11	0	2.40673	0	#NUM!
AGGAATAAGCATCGGCTAACTC	11	0	2.40673	0	#NUM!
CAAACTAAGTTTGATCGGTAAC	11	0	2.40673	0	#NUM!
CATGGCAGAGGACCTCTCTCC	11	0	2.40673	0	#NUM!
TCGTGACCCTGACCAAA	11	0	2.40673	0	#NUM!
ACAGTAACAGGATCAAGACAGG	11	0	2.40673	0	#NUM!
ACTTCGCTGGGACATCCGCAT	11	0	2.40673	0	#NUM!
AGTGCTGGGCTTTGTGGGTGT	11	0	2.40673	0	#NUM!
GGAGGGAAGCGGATGGGGGCCG	11	0	2.40673	0	#NUM!
GGCCGGGGGACGGACC	11	0	2.40673	0	#NUM!
GGTAGTTCGACCGCGGAATTCGTATGCACTCTTCTG	11	0	2.40673	0	#NUM!
GGAGAGATGGCTGAGTGGTGA	11	0	2.40673	0	#NUM!
CACTGACACTGAGAGACGAAAG	11	0	2.40673	0	#NUM!
AGGAGAGGATGAGGCCAAGT	11	0	2.40673	0	#NUM!
TAAAAAAAAATTGTAGATCCGA	11	0	2.40673	0	#NUM!
ATAGGGGCGAAAGAC	11	0	2.40673	0	#NUM!
TGGACTGACTGGACGTATCCGGCA	11	0	2.40673	0	#NUM!
TCGCTTGGTGCAGATCGGGACCCGTCTGCCGCCTCC	11	0	2.40673	0	#NUM!
AAAATCCATGGGTCAGAAGCG	11	0	2.40673	0	#NUM!
GATGTCAGGCAGGGTCGCTCCC	11	0	2.40673	0	#NUM!
AAAAATACACGCACGTCGCTA	11	0	2.40673	0	#NUM!
TGAATAAAAATCGGTGGAAGGGCT	11	0	2.40673	0	#NUM!
ATAAAGCAGCGTTAGTACATT	11	0	2.40673	0	#NUM!
TCGCTTGGTGCAGCTCGGGACTCGCTTGCCGTCT	11	0	2.40673	0	#NUM!
TTAACAGAGTCACGAGTACTGAA	11	0	2.40673	0	#NUM!
CAGGTCAGGCGGGACTACC	11	0	2.40673	0	#NUM!
TCTTCTGAAAGTAAATGCCATA	11	0	2.40673	0	#NUM!
AAGGGTGTGAGACGAGCG	11	0	2.40673	0	#NUM!
AGAAGAAGATAACTCAGTTTA	11	0	2.40673	0	#NUM!
ATACTGTGTATGGCATTTACTTC	11	0	2.40673	0	#NUM!
ACTGTTTGTTAAATTGGCTGCA	11	0	2.40673	0	#NUM!
AAAGAGATCCCTGACGGTAAAGA	11	0	2.40673	0	#NUM!
CCGTTCGGACTGAACGGTCCAGA	11	0	2.40673	0	#NUM!
GTAGTATACGATCGTTAGATACA	11	0	2.40673	0	#NUM!
AGGCAGTGGATTGTGAAT	11	0	2.40673	0	#NUM!
GGTAGGTAGACCGCGGAATTT	11	0	2.40673	0	#NUM!
TGTTATGGTGTACTTTCGAAA	11	0	2.40673	0	#NUM!
AGGAAGGAGAGGATGAGGC	11	0	2.40673	0	#NUM!
TGTGATGTTGAAGACGAGTTTC	11	0	2.40673	0	#NUM!
TCTTGACCTTGTAAGACCCCC	11	0	2.40673	0	#NUM!
CGACAGACTGCTGAAAAAGCC	11	0	2.40673	0	#NUM!
CATGGCGAGAAAGATAAGGTG	11	0	2.40673	0	#NUM!
ATTAGGATAAGCAACATAGGGCAC	11	0	2.40673	0	#NUM!
TAAGAGACGGTCGTTGATATT	11	0	2.40673	0	#NUM!
CGTTAGAGCATTGAGAGGACCT	11	0	2.40673	0	#NUM!
ACGACGACAAGGCAAAAGGTAG	11	0	2.40673	0	#NUM!
AGGCTAATAATCTGAAGCGC	11	0	2.40673	0	#NUM!
GATCCATGATCGCCGCAGAGAG	11	0	2.40673	0	#NUM!
ACAATTGGTCATCGCGCTTGGT	11	0	2.40673	0	#NUM!
AAGGCCAAAACAGTAACAGGAT	11	0	2.40673	0	#NUM!
GCACCTGGACAGAAAGACCCT	11	0	2.40673	0	#NUM!
ACGGGATGCAGCCAAGGATGAC	11	0	2.40673	0	#NUM!
GCCTGGACAATTAGACAGC	11	0	2.40673	0	#NUM!
TCGCTTGGTGCAGATCGGGACTCGCCTGCCCCCCCC	11	0	2.40673	0	#NUM!
ATACTTGCAGCTGGGGAAACT	11	0	2.40673	0	#NUM!
GGACGATAGTTGGAGTCGGC	11	0	2.40673	0	#NUM!
TGGAAGGGGCATGTAGAGGAG	11	0	2.40673	0	#NUM!
GCAAGCCAAGAAGAATTGTGAT	11	0	2.40673	0	#NUM!
TTGATTTTCTCCAGGCAGCAA	11	0	2.40673	0	#NUM!
GGTAGTTCGACCGCGGAATTAATCGTATCTCGTCT	11	0	2.40673	0	#NUM!
ATCTGGACGGCGGGTTGAATACCA	11	0	2.40673	0	#NUM!
TCCAGAAGAAGATAAC	11	0	2.40673	0	#NUM!
CGGCAAGCTAGAGAGAGCAAC	11	0	2.40673	0	#NUM!
TTTTCTGCTGTAGTTGTCTGA	11	0	2.40673	0	#NUM!
AAGATGAACCGGACAGACGTCAAA	11	0	2.40673	0	#NUM!
TCCGTCCGGAACAAACAGGGA	11	0	2.40673	0	#NUM!
AACAGAGTCACGGGTACTGAATTCGTATCGCGTCT	11	0	2.40673	0	#NUM!
TATGCTGTATGATAGTGTGTTC	11	0	2.40673	0	#NUM!
CAGTTAGAATTCGGAATTGAAA	11	0	2.40673	0	#NUM!
CGCGGTCAACGAGTCGGGTT	11	0	2.40673	0	#NUM!
GGCGGATGTAGCCAAGTGGATCGTCCGCCCCCCCCC	11	0	2.40673	0	#NUM!
TAGGCGACGGAAGTTTGAG	11	0	2.40673	0	#NUM!
GGTAGTTCGACCGCGGAATATCGTATGCACTCTTC	11	0	2.40673	0	#NUM!
AACAGGATCAAGACAGGTGTTCAG	11	0	2.40673	0	#NUM!
AGTCCCGCTCCTGTAGTCCCGGTT	11	0	2.40673	0	#NUM!
TATTTATCTGTTGTGTCCTATT	11	0	2.40673	0	#NUM!
TGGAAGGGGCATGCAGAGGAT	11	0	2.40673	0	#NUM!
AGAACAGCCGGAGAGGAGACGC	12	0	2.62552	0	#NUM!
GGCGACCTTGCCCTCGGATCTA	12	0	2.62552	0	#NUM!
AACAGGATCAAGACAGGTGTTC	12	0	2.62552	0	#NUM!
AATGGATAAAGCAGCGTTAGT	12	0	2.62552	0	#NUM!
GGCGGATGTAGCCCAGTGGATCCTCTGCCTCTTT	12	0	2.62552	0	#NUM!
TCGTGACCCTGACCA	12	0	2.62552	0	#NUM!
GGCGGATGTAGCCAGGTGGATCGTACTCCGTCTTCC	12	0	2.62552	0	#NUM!
TCAACAATATCATTGGTCTCT	12	0	2.62552	0	#NUM!
CGGCGGCCCATGAAAAT	12	0	2.62552	0	#NUM!
CAGTGGATCGTGGCAGCAAGGG	12	0	2.62552	0	#NUM!
GCGGAAGGATCATAG	12	0	2.62552	0	#NUM!
CGCAGAGCGTAGCGACGTGCG	12	0	2.62552	0	#NUM!
TCGTGACCCTGAAGA	12	0	2.62552	0	#NUM!
AAGTCGAACTCAATCTTACCCGGC	12	0	2.62552	0	#NUM!
TTAATGGTCAGAAGTGCATGT	12	0	2.62552	0	#NUM!
ACTGGTACTGAGACACGGC	12	0	2.62552	0	#NUM!
GTGGGTCGGAAGCGGG	12	0	2.62552	0	#NUM!
AGGGGCGATGATTTTCT	12	0	2.62552	0	#NUM!
ATTGTGAATGGATAAAGCAGCG	12	0	2.62552	0	#NUM!
ACTTCGCTGGGACATCAGCCT	12	0	2.62552	0	#NUM!
TTACATAAGAGAGTGATCAC	12	0	2.62552	0	#NUM!
GACGGCCGCAAGGACAAGACG	12	0	2.62552	0	#NUM!
TGATGAGAAGAGAGGTCGGGG	12	0	2.62552	0	#NUM!
AAACAAGGATAGCGAACGGGTT	12	0	2.62552	0	#NUM!
GGCGGATGTAGCCAAGTGGATCCCCCGCCCCCCCCC	12	0	2.62552	0	#NUM!
TTTAGATACGTACTCAAAGCA	12	0	2.62552	0	#NUM!
TTGGATTCTGACTTAGAGGCGTT	12	0	2.62552	0	#NUM!
AGTTCAGTCGGAACTGACTAAGGG	12	0	2.62552	0	#NUM!
TTGTCCCTGTTTGTTTCGGAC	12	0	2.62552	0	#NUM!
AATACGAACCGTGAAAG	12	0	2.62552	0	#NUM!
GGTAGTTCGACCGCTGAATTTAA	12	0	2.62552	0	#NUM!
GGCGGATGTAGCCAAGTGGATCCGCCCCCCCCCCCC	12	0	2.62552	0	#NUM!
AGAACAACAACCATCGTCGACGAC	12	0	2.62552	0	#NUM!
TTGACAGAAGAGACTGAGCACTCGAATGCCCTCT	12	0	2.62552	0	#NUM!
CTTTGTATCGCGCACATGCCT	12	0	2.62552	0	#NUM!
ACTCGCTCGCGTCGGATAAAAAAA	12	0	2.62552	0	#NUM!
TCAACTGAACAGAAGAATGAAACC	12	0	2.62552	0	#NUM!
AGAGACGGTCGTTGATATTCA	12	0	2.62552	0	#NUM!
TAATGCTGAAAAAAATGGACA	12	0	2.62552	0	#NUM!
GATGAGAAGAGAGGTCGGGGAA	12	0	2.62552	0	#NUM!
AAACAAGGATAGCGAACG	12	0	2.62552	0	#NUM!
TGCGGAGAGGAGCTAGTTACGT	12	0	2.62552	0	#NUM!
ACAGGACTGATGACGGGGA	12	0	2.62552	0	#NUM!
GAAGGGCTAGCTGTAGCGACGGA	12	0	2.62552	0	#NUM!
GGTAGTTCGACCGCGGAATTTTCGAATGCCCTCT	12	0	2.62552	0	#NUM!
CGCAAGGACAAGACGCCGGCA	12	0	2.62552	0	#NUM!
ATGGTAGAGGGACGTA	12	0	2.62552	0	#NUM!
ACTGAGCTACTGAGGAAC	12	0	2.62552	0	#NUM!
GCGTATACAACTCTTTCTCAA	12	0	2.62552	0	#NUM!
GATGCGGGCGGCTAGGGTTGGA	12	0	2.62552	0	#NUM!
ATCCGTCCGGAACAAACAGGG	12	0	2.62552	0	#NUM!
GATGGATATATGCCTTGGGGA	12	0	2.62552	0	#NUM!
TACAAGGAAAAGATGTATGAG	12	0	2.62552	0	#NUM!
GGCGGATGTAGCCAAGTGGATCGGCCGCCGCCCCCC	12	0	2.62552	0	#NUM!
CTAAGGGGCAGAGAACGGGA	12	0	2.62552	0	#NUM!
ATTGGGTTGGAGGAGGGGAA	12	0	2.62552	0	#NUM!
TCATCAGACTTCGCTGGGCCA	12	0	2.62552	0	#NUM!
AGGATGACGACGACAAGGCAAA	12	0	2.62552	0	#NUM!
GGTAGTTCGCCCGCGGCATT	12	0	2.62552	0	#NUM!
GGCGGATGTAGCCAAGTGGATCGTCTGCCCGCCTC	12	0	2.62552	0	#NUM!
TCTAGGATGGGCCGGGTAAGAT	12	0	2.62552	0	#NUM!
AAGCCAAGAAGAATTGTGAATGGA	12	0	2.62552	0	#NUM!
GGCGGATGTAGCCAAGTGGTCGTATGCGCGCTTCTG	12	0	2.62552	0	#NUM!
ACAGGACGTCATCTTTGTGTTCAT	12	0	2.62552	0	#NUM!
GGGCCTGTAGCTCAGAGGATCGTATGCTCTCTTCTG	12	0	2.62552	0	#NUM!
GCCTTGATGGTGAAATGGACA	12	0	2.62552	0	#NUM!
GGCGGATGTAGCCAAGTGGATCCTCTGCCTCTTT	12	0	2.62552	0	#NUM!
CATGGATTTTGCAGATCTGGC	12	0	2.62552	0	#NUM!
AGAAGAAGATGCGGGCAGAGG	12	0	2.62552	0	#NUM!
CCAACCGGGACTAAAGGGACGGGA	12	0	2.62552	0	#NUM!
CTTCTGTCGACGCCA	12	0	2.62552	0	#NUM!
TTAATTACTAGCAAAAGGGCTCAT	12	0	2.62552	0	#NUM!
GTATCGCGCACATGACTT	12	0	2.62552	0	#NUM!
CCAAGGATCCATGATCGCCGC	12	0	2.62552	0	#NUM!
TGATGAGAAGAGAGGTCGGACA	12	0	2.62552	0	#NUM!
TTAAGACAGCAGGACGGTGG	12	0	2.62552	0	#NUM!
GAATAAGAAGATGAAGAACGTG	12	0	2.62552	0	#NUM!
TTTCGGTCAGAACAGAGCTGGCAT	12	0	2.62552	0	#NUM!
ATATGGGATCTACCAAAGATT	12	0	2.62552	0	#NUM!
GGCGGATGTAGCCCAGTGGATCCTCTGCCGTCTTC	12	0	2.62552	0	#NUM!
GGCGGATGTAGCCAAGTGGATCGTCTGCCCTCCTCC	12	0	2.62552	0	#NUM!
TCGGGTTGTTTGGGAATGCAGC	12	0	2.62552	0	#NUM!
GGTAGTTCGACCGCGGAATTTTCGATTGCCGTCT	12	0	2.62552	0	#NUM!
TGAAGCTGCCAGCATGATCTAT	12	0	2.62552	0	#NUM!
TGAAGGGACAAACGGCGACAA	12	0	2.62552	0	#NUM!
TGTGGAACTAGGCTTG	12	0	2.62552	0	#NUM!
AGGGCTCCTCTTTATTGGCA	12	0	2.62552	0	#NUM!
TCGCTTGGTGCAGATCTGGACTCGTATTCCTTCT	12	0	2.62552	0	#NUM!
CATGTCGCACGGATTCGTTCGTATTCCTTCTTCTT	12	0	2.62552	0	#NUM!
CTGAAACGTCTGGGCTGACCGGCA	12	0	2.62552	0	#NUM!
ATGAAGGGCATGGCAACTTTT	12	0	2.62552	0	#NUM!
AGCTTATATATGGCAGGAGCTCCG	12	0	2.62552	0	#NUM!
AGGTGAACCTGCATATTTATC	12	0	2.62552	0	#NUM!
TCTGTTTAACAAAGGAGAAGGT	12	0	2.62552	0	#NUM!
TTGCGTCGTTGTGAA	12	0	2.62552	0	#NUM!
TGATCGGGATAGCGGACG	12	0	2.62552	0	#NUM!
TCGCTTGGTGCAGCTCGGGAT	12	0	2.62552	0	#NUM!
GGGGATATGGCGAAATCGGTCGTATGCGCTCTTCTG	12	0	2.62552	0	#NUM!
CACTATTAGGATAAGCAACATA	12	0	2.62552	0	#NUM!
AGGGTTCGAGTTGGAGCACG	12	0	2.62552	0	#NUM!
AGATAGGTTTGTGTGGAGTTT	12	0	2.62552	0	#NUM!
ATGCCTTGGGGACGGCAGTGC	12	0	2.62552	0	#NUM!
GCCTGCGACATAGAATAGA	12	0	2.62552	0	#NUM!
TGCCTCGCGTATACAACTCTT	12	0	2.62552	0	#NUM!
GACCGATCGAACAGTTGGACCGGC	12	0	2.62552	0	#NUM!
GGGCCTGTAGCTCAGAGGATCGCACGCCGTCTTC	12	0	2.62552	0	#NUM!
CCTGCACCTGGACAGAAAGACC	12	0	2.62552	0	#NUM!
TGGAAGGGGCATGCAGATT	12	0	2.62552	0	#NUM!
GCAAGGACAAGACGCAGGCA	12	0	2.62552	0	#NUM!
AAGCGGTGGAGCATGTG	12	0	2.62552	0	#NUM!
TTGCCAACAACCATGAAGGGC	12	0	2.62552	0	#NUM!
CATGATTTGGGCTGGC	12	0	2.62552	0	#NUM!
GCGGGGATAGCTCAGTTGGTCGTATTCCTTCTTCT	12	0	2.62552	0	#NUM!
ATTGATTATTCACAGAGACCATA	12	0	2.62552	0	#NUM!
TCGTAGGGGCGATGATTTCT	12	0	2.62552	0	#NUM!
GTCGGGACCCGAAAGATGGTGA	12	0	2.62552	0	#NUM!
TGTCGCACGGATTCAT	12	0	2.62552	0	#NUM!
ACGGGGGGCGCTTCATC	12	0	2.62552	0	#NUM!
CTCGCGAGCAACGGATGAA	12	0	2.62552	0	#NUM!
TGGAAGGGGCATGCAGAGGTG	12	0	2.62552	0	#NUM!
AAGTTGAGAAAGAGTTGTATA	12	0	2.62552	0	#NUM!
GGAAACAGGAAAGTAGCATA	12	0	2.62552	0	#NUM!
CTTATGATGTAGCACCCGG	12	0	2.62552	0	#NUM!
GGTAGTTCGACCGCGGACTTAC	13	0	2.84431	0	#NUM!
GGCAAATCGTGATGACTCGGAC	13	0	2.84431	0	#NUM!
TGGAAGTGGCATGCAGAGGAG	13	0	2.84431	0	#NUM!
GGGGATATGGCGAACTCGGT	13	0	2.84431	0	#NUM!
ACGATGAGATAGAATGC	13	0	2.84431	0	#NUM!
TGACAGAAGAGAGTGAGCACTCGTCCGCCGCCCCCC	13	0	2.84431	0	#NUM!
AGAAGGTGAACAAGGTTGTCA	13	0	2.84431	0	#NUM!
GAAGCGGAAGCGAGAATGTC	13	0	2.84431	0	#NUM!
TTTACGGATCCGACCTTGGACA	13	0	2.84431	0	#NUM!
TGAATACCAACGGCGTCTC	13	0	2.84431	0	#NUM!
GCAGAGCGTAGCGACGTGCGT	13	0	2.84431	0	#NUM!
GGCGGATGTAGCCGAGTGGATCCTCTGCCGCTTT	13	0	2.84431	0	#NUM!
TGGCTACGAACCACGGT	13	0	2.84431	0	#NUM!
TCGTATCGTCTTCTGC	13	0	2.84431	0	#NUM!
AGCAAGGATGACGACGACAAGG	13	0	2.84431	0	#NUM!
GCCAAATTCTGATCCGACGG	13	0	2.84431	0	#NUM!
GAGGAAGGAGAGGATGAGGCC	13	0	2.84431	0	#NUM!
GGCGATGCGGGATGAACCGG	13	0	2.84431	0	#NUM!
GATGAGTAGGAGGGCGCG	13	0	2.84431	0	#NUM!
TCGCTTGGTGCAGAACGGGACTCGTCTGCAGTCT	13	0	2.84431	0	#NUM!
TTCAGCTGAATCAGTAGACC	13	0	2.84431	0	#NUM!
GCTGCTGTATAAGAGACGGTC	13	0	2.84431	0	#NUM!
CAGGCTTACTCCGACGGCCGCA	13	0	2.84431	0	#NUM!
TTATATATGGCAGGAGCTCCGC	13	0	2.84431	0	#NUM!
AAACACTATTAGGATAAGCAA	13	0	2.84431	0	#NUM!
TCTTTGACAAATTTTCTGCAGC	13	0	2.84431	0	#NUM!
GGTAGTTCGACCGCGGAATTAATCGTATCACGTCT	13	0	2.84431	0	#NUM!
CGATGAGTAGGAGGGC	13	0	2.84431	0	#NUM!
TAACAAACAGTGCTGTTATGGT	13	0	2.84431	0	#NUM!
AACATGGCATGGCAGAGGACC	13	0	2.84431	0	#NUM!
GGCGGATGTAGCCAAGTGGATCGGATGCCCGCCTCC	13	0	2.84431	0	#NUM!
GGTAGTTCGACCGCGGTATTTAA	13	0	2.84431	0	#NUM!
GCTTATATATGGCAGGAGCTCC	13	0	2.84431	0	#NUM!
TCCACAGGCTTTCTAGAACTG	13	0	2.84431	0	#NUM!
AATCGTGATGACTCGGACAGGT	13	0	2.84431	0	#NUM!
TCGCTTGGTGCAGAGCGGGACTCGTCTGCTGTCT	13	0	2.84431	0	#NUM!
GGAACCGGAGGACGACAACCAA	13	0	2.84431	0	#NUM!
TCAGACTTCGCTGGGACA	13	0	2.84431	0	#NUM!
TAGACTGGATAGGCGCCT	13	0	2.84431	0	#NUM!
TTCTCCGTCGACGCGATCAGC	13	0	2.84431	0	#NUM!
CGTAGGGGCGATGATTTTTTA	13	0	2.84431	0	#NUM!
GGTAGTTCGACCGCGGGCTTA	13	0	2.84431	0	#NUM!
ATAAAAAAAGGAATTTCACTTAT	13	0	2.84431	0	#NUM!
CTAACGTGGGTCGGGGCGAGCG	13	0	2.84431	0	#NUM!
GAGGGCGGCGATAACACTTTC	13	0	2.84431	0	#NUM!
GGCGGATGTAGCCAAGTGGATCGTACTGCGTCTT	13	0	2.84431	0	#NUM!
CACAAAAACAAGTCGAACTCAA	13	0	2.84431	0	#NUM!
AGACTTCGCTGGGACATA	13	0	2.84431	0	#NUM!
AGGACCGGCCCTGAATACACGGGA	13	0	2.84431	0	#NUM!
TTAACAGAGTCACGCGTACTGAA	13	0	2.84431	0	#NUM!
GGGGATGTAGCTCAGATGGTAGC	13	0	2.84431	0	#NUM!
GGCAAATCGTGATGACTCGGA	13	0	2.84431	0	#NUM!
GGCGGATGTAGCCAAGTGGATCGTCTGCCCGCCCCC	13	0	2.84431	0	#NUM!
GGAGGATTGGGCTCTCTGCGGC	13	0	2.84431	0	#NUM!
TTGGACTTAGCGGGTGATTGCG	13	0	2.84431	0	#NUM!
AGGGCATGGCAACTTTTTC	13	0	2.84431	0	#NUM!
TGCAGTAAGCACTTTGAAGATGAT	13	0	2.84431	0	#NUM!
TCGCTTGGTGCAGATCGGGACTCGACTGCCCTCT	13	0	2.84431	0	#NUM!
TTGACAGAAGAGACTGAGCACTCGCATGCCCTCT	13	0	2.84431	0	#NUM!
GGTAGTTCGACCGCGGAATTTATCGTATGTCTTCT	13	0	2.84431	0	#NUM!
CAGTTTTCTGCTGTAGTTGTC	13	0	2.84431	0	#NUM!
CTCCCTGTAGAATGCTTAACGGAT	13	0	2.84431	0	#NUM!
GAATAAGAAGATGACGAACGT	13	0	2.84431	0	#NUM!
AGACTTCGCTGGGACATCAGCAT	13	0	2.84431	0	#NUM!
GGGCCGATCCGGGCGGAAGACATT	13	0	2.84431	0	#NUM!
CTAACTAGATCTTTGCACAGTT	13	0	2.84431	0	#NUM!
GGTAGTTCGACCGCGGAATTTCCGTCTGCCGCCT	13	0	2.84431	0	#NUM!
ATGGATAAAGCAGCGTTAGTACAT	13	0	2.84431	0	#NUM!
AATAAGCGGAGGAGAAGAAAC	13	0	2.84431	0	#NUM!
GGGAGCATCTCTCGGTCTCTGCT	13	0	2.84431	0	#NUM!
TTGACAGAAGAGAGTGAGCACTCGAATGCCCTCT	13	0	2.84431	0	#NUM!
GATGAGAAGAGAGGTCGGGGA	13	0	2.84431	0	#NUM!
TCGCTTGGTGCAGATCGGGACTCGCTTGCCGTCT	13	0	2.84431	0	#NUM!
GGCGGATGTAGCCCAGTGGATCCTATGCCTCTTT	13	0	2.84431	0	#NUM!
TCGGACCAGGCTTCATTCCCCTCTTATGCCTTCTT	13	0	2.84431	0	#NUM!
AGCGGACCGGTCCAACTGACGGTT	13	0	2.84431	0	#NUM!
TAACAGAGTCACGGGTCCTGAAT	13	0	2.84431	0	#NUM!
TTATATATGGCAGGGGCTCCG	13	0	2.84431	0	#NUM!
AAGAAGAGGGCATAAGTTGAT	13	0	2.84431	0	#NUM!
TGAGCCGGCGACTCATAGGCA	13	0	2.84431	0	#NUM!
ACTTTGTATCGCGCACCTGACT	13	0	2.84431	0	#NUM!
GGTCGGAAGCGGGGCATGTCC	13	0	2.84431	0	#NUM!
GGTAGTTCGACCGCGGAATTTCGTATGCGCTCTTC	13	0	2.84431	0	#NUM!
GGCGGATGTAGCCAAGTGGATCGGCTGCCCGCCTCC	13	0	2.84431	0	#NUM!
CTGACTTAGAGGCGTTCAG	13	0	2.84431	0	#NUM!
GCATAATATGTCTGCGGGACTA	13	0	2.84431	0	#NUM!
TCGGACCAGGCTTCAAACCCT	13	0	2.84431	0	#NUM!
GGTAGTTCGCCCGCGGCAT	13	0	2.84431	0	#NUM!
CGTATGAACTGACCGGCATCCCT	13	0	2.84431	0	#NUM!
TCTTGACCTTGTAACACCCAA	13	0	2.84431	0	#NUM!
GAGAAGTTACCGGCAGATTG	13	0	2.84431	0	#NUM!
TGACAGAAGAGAGTGAGCACTCGCCTGCCGTCTTC	13	0	2.84431	0	#NUM!
TCTTTTTGGCTTGCATTTGAT	13	0	2.84431	0	#NUM!
TCGCTTGGTGCAGGTCGGGACTCGACTGCCGTCT	13	0	2.84431	0	#NUM!
AAGGATGACGACGACAAGGC	13	0	2.84431	0	#NUM!
GGCGGATGTAGCCCAGTGGATCCTCTGCCGCTTTCC	13	0	2.84431	0	#NUM!
TTCATGGACGTTGATAAGT	13	0	2.84431	0	#NUM!
GTAACAGGATCAAGACAGGTGT	13	0	2.84431	0	#NUM!
TCATGGACGTTGATAAGATCTTTC	13	0	2.84431	0	#NUM!
ACCGCGTCGGACACAGCGCATG	14	0	3.06311	0	#NUM!
TCGCTTGGTGCAGATCGGGACTCGCATTCCGTCTT	14	0	3.06311	0	#NUM!
CGCAAGGACAAGACGCAGGCC	14	0	3.06311	0	#NUM!
TATATATGGCAGGGGCTCCGC	14	0	3.06311	0	#NUM!
TGACAGAAGAGAGTGAGCACTCGCCCGCCGCCCCCC	14	0	3.06311	0	#NUM!
CTGACAGAAGAGAGTGCGCAC	14	0	3.06311	0	#NUM!
TTTATGATTGTATTCCAG	14	0	3.06311	0	#NUM!
GGTAGTTCGACCGCGGAATTCGTACTCCGTCTTCTG	14	0	3.06311	0	#NUM!
GGCGGATGTAGCCATGTGGATCGTACTCCGTCTC	14	0	3.06311	0	#NUM!
TTTGTCGAAAATAATGTACTAA	14	0	3.06311	0	#NUM!
TGCTTGGGAGCTCAGCACGGTT	14	0	3.06311	0	#NUM!
AGGGCATGGCAACTTTTTCT	14	0	3.06311	0	#NUM!
AACTAAACAGAAGGATGGAACCAA	14	0	3.06311	0	#NUM!
GCGAGGGAAAGATGAAAA	14	0	3.06311	0	#NUM!
GTGATGAAGGGCGTGCTTTGGG	14	0	3.06311	0	#NUM!
CACGACTCTCGGCATCGGATAT	14	0	3.06311	0	#NUM!
TCTGCGGCGATCATGGATCCTT	14	0	3.06311	0	#NUM!
TCGCTTGGTGCAGATCGGGACTCGCCTGCCGTCTCC	14	0	3.06311	0	#NUM!
AATGCTGAAAAAAATGGACAGA	14	0	3.06311	0	#NUM!
GGCGGATGTAGCCAAGTGGATCGGCTGCCCGCCCCC	14	0	3.06311	0	#NUM!
TGGGGAAGAGGACTGAAAAA	14	0	3.06311	0	#NUM!
GCGGGGGCGAAATGGACGGGT	14	0	3.06311	0	#NUM!
TCTCTTGGTGCAGATCTTTAC	14	0	3.06311	0	#NUM!
ACCTCGAGATGGATTGT	14	0	3.06311	0	#NUM!
GAGGGCATAAGTTGATGAGCT	14	0	3.06311	0	#NUM!
GGTAGTTCGACCGCGGAATTTCCGTCTGCCGTCT	14	0	3.06311	0	#NUM!
AAGGGCATGGCAACTTTTTCT	14	0	3.06311	0	#NUM!
AAGTCGAACGGGAAGTGGTGTT	14	0	3.06311	0	#NUM!
ATCAAACTTTTACACTGTTGA	14	0	3.06311	0	#NUM!
GGTATTTCGACCGCGGACTTT	14	0	3.06311	0	#NUM!
GCGGGCAGAGGACCTCTCTCT	14	0	3.06311	0	#NUM!
GGGGACTGCTACCCATCCGTCGGC	14	0	3.06311	0	#NUM!
TGCGGGCGGCTAGGGTTGGAT	14	0	3.06311	0	#NUM!
GCTGAATCAGTAGTCCTCCTC	14	0	3.06311	0	#NUM!
AGGACTTTAGTCCCGGTTTGAGAC	14	0	3.06311	0	#NUM!
ATACTGTTAGAAGGGTCAAATCAC	14	0	3.06311	0	#NUM!
CAAGCTTGCGATTGAATTGGTT	14	0	3.06311	0	#NUM!
AGAGCAATCGTCGCCAAGGCA	14	0	3.06311	0	#NUM!
ACGACGACAAGGCAAAAGGTA	14	0	3.06311	0	#NUM!
TTTACTTGTATGATGATGAAA	14	0	3.06311	0	#NUM!
AGAATGTCCAAGGTCGGATCCG	14	0	3.06311	0	#NUM!
GGCGGATGTAGCCAAGTGGATCGGCTGCCGCCCCCC	14	0	3.06311	0	#NUM!
ACAGGATCAAGACAGGTGTTCA	14	0	3.06311	0	#NUM!
GGCGGATGTAGCCAAGTGGATCGCCTGCCGCCTCCC	14	0	3.06311	0	#NUM!
CTGCCCTGGAGCTGCATCTGG	14	0	3.06311	0	#NUM!
GATTCTGACTTAGAGGCGTTC	14	0	3.06311	0	#NUM!
TTAACAGAGTCACGCGTACTGAAT	14	0	3.06311	0	#NUM!
CCCCATGTCGCACGGACTCGT	14	0	3.06311	0	#NUM!
TTGACGTACACTCAAGAGAAT	14	0	3.06311	0	#NUM!
ACTTTACTTGTATGATGATGAA	14	0	3.06311	0	#NUM!
CAAACATGGCATGGCAGAGGA	14	0	3.06311	0	#NUM!
AATCAATCCAGATGCAGCTCCA	14	0	3.06311	0	#NUM!
TGAACGAGATGGCTGAGATT	14	0	3.06311	0	#NUM!
TCGCTTGGTGCAGATCGGGACTCGTATGATGTCT	14	0	3.06311	0	#NUM!
TGCCCTGGAGCTGCATCTGGA	14	0	3.06311	0	#NUM!
GGCACATCGGCCGGACCGACT	14	0	3.06311	0	#NUM!
TGACAGAAGAGAGTGAGCACTCGCCTGCCGCCCTCC	14	0	3.06311	0	#NUM!
GGTAGTTCGACCGCGGAATTTTCTCATGCCGTCT	14	0	3.06311	0	#NUM!
GCAATATAATCATGAAGACTC	14	0	3.06311	0	#NUM!
TTGTGTGGAGTTTGGTAAAAAA	14	0	3.06311	0	#NUM!
GCTGAATCAGTAGAACTCCTC	14	0	3.06311	0	#NUM!
ATGAAATTCATCGCTTCTGAC	14	0	3.06311	0	#NUM!
GGCGGATGTAGCCAAGTGGATCGCCTGCCGCCCCCC	14	0	3.06311	0	#NUM!
ACAGTAACAGGATCAAGACAG	14	0	3.06311	0	#NUM!
TGGATATATGCCTTGGGGACGG	14	0	3.06311	0	#NUM!
TCCCTGTTTGTTCCGGACGGAT	14	0	3.06311	0	#NUM!
TCAAGAGGAAGAGACTTAT	14	0	3.06311	0	#NUM!
GAGGCCAGGCTTACTCCGACGG	14	0	3.06311	0	#NUM!
GGTCGGAAGCGGGGCATGTC	14	0	3.06311	0	#NUM!
TTCATGGTTGTTGGCAAAGCT	14	0	3.06311	0	#NUM!
TTCATGGTTGTTGGCAAAGCC	14	0	3.06311	0	#NUM!
TTCTGGACGGTCCAGCGGACGCAC	14	0	3.06311	0	#NUM!
GAGAGAGGGAGAAGAAGATGCG	14	0	3.06311	0	#NUM!
AAACAGACAGAATTCAATCAAAAC	14	0	3.06311	0	#NUM!
TCGCTTGGTGCAGATCGGGACTCGCATGCCTTCTT	14	0	3.06311	0	#NUM!
TAACATACTGTGTATGGCATT	14	0	3.06311	0	#NUM!
TTATATATGGCAGGAGCTCC	14	0	3.06311	0	#NUM!
AAGGACAAGACGCAGGCAAATCGT	14	0	3.06311	0	#NUM!
CGCGGCGGCGGAGGCGGAGCT	14	0	3.06311	0	#NUM!
TGAAGGGGCATGCAGAGGAG	14	0	3.06311	0	#NUM!
TGGAAGGGGCATGCAGTGGAG	14	0	3.06311	0	#NUM!
GTTGGTACGGAGGGACGG	14	0	3.06311	0	#NUM!
TTAATGGTCAGAAGTGCATGTA	15	0	3.2819	0	#NUM!
GGATCGGACCAGCGTTGGACGCAT	15	0	3.2819	0	#NUM!
AAAGAGTTGTATACGCGAGGCA	15	0	3.2819	0	#NUM!
GAAATAGGATAAGGTAGCGGCG	15	0	3.2819	0	#NUM!
AGGATGACGACGACAAGGCAT	15	0	3.2819	0	#NUM!
CCGGACTCGGCAGGGGGAGCT	15	0	3.2819	0	#NUM!
TCGCTTGGTGCAGACCGGGACTCGTCTGCAGTCT	15	0	3.2819	0	#NUM!
ACAAGCTGCCTAGGCCACCCG	15	0	3.2819	0	#NUM!
CACTGTTTGTTAAATTGGCTGC	15	0	3.2819	0	#NUM!
TTCGGACCAGGCTACATTCCC	15	0	3.2819	0	#NUM!
CGGCCATCGGATTCCGGCGGGC	15	0	3.2819	0	#NUM!
TTAACTGGACAGTTGCATTATA	15	0	3.2819	0	#NUM!
GGGGATATGGCGACCTCGG	15	0	3.2819	0	#NUM!
AGAGGAATATAAACTAATCTG	15	0	3.2819	0	#NUM!
CGGTGTCGCGGCGGCGGAGGC	15	0	3.2819	0	#NUM!
GGTAGTTCGACCGCGGAATTTTAA	15	0	3.2819	0	#NUM!
GTATGCCGTCTTCTCCTTGAAAAAACAAAAAAACAC	15	0	3.2819	0	#NUM!
GACGGACACTAAGATGGAA	15	0	3.2819	0	#NUM!
TCGCTTGGTGCAGATCGGGACTCGCACGCCGCCCCC	15	0	3.2819	0	#NUM!
GGCGGATGTAGCCAAGTGGATCGTATGCACTCTTCC	15	0	3.2819	0	#NUM!
CTGCATATTTATCTGTTGTGT	15	0	3.2819	0	#NUM!
GTATGCCGTCTTCTCCTTGAAAAAACAAAAAAAAAC	15	0	3.2819	0	#NUM!
GGCGGATGTAGCCAAGTGGATCGTATGCACTTTTC	15	0	3.2819	0	#NUM!
GCAAAAGGTAGGCCTGCCTCGC	15	0	3.2819	0	#NUM!
GCAAGGACAAGACGCAGGCAT	15	0	3.2819	0	#NUM!
GCTGAATCAGTAGACCTCCTCACT	15	0	3.2819	0	#NUM!
ACAAACAGACAGAATTCAATCAAA	15	0	3.2819	0	#NUM!
ATACATAGGTACAATAGACAA	15	0	3.2819	0	#NUM!
TTAAATTGGCTGCAATTGCATA	15	0	3.2819	0	#NUM!
ATACTATGTACATTGGATTCTG	15	0	3.2819	0	#NUM!
AAAATTGTAGATCCGAGGGCT	15	0	3.2819	0	#NUM!
AGGGCATGGCAACTTTTTCTC	15	0	3.2819	0	#NUM!
GGTGGGCCAGGGAGTGAGGAA	15	0	3.2819	0	#NUM!
ACAGAAGAGAGTGAGCACACA	15	0	3.2819	0	#NUM!
ACTGATAAGGGATGTATGGAT	15	0	3.2819	0	#NUM!
AAGGATCCATGATCGCCGCAG	15	0	3.2819	0	#NUM!
ACCTGGAAAAGGTAGAAGAATAGG	15	0	3.2819	0	#NUM!
GCCCTGGAGCTGCATCTGGAT	15	0	3.2819	0	#NUM!
AAGGTCGGATCCGTACAAGGA	15	0	3.2819	0	#NUM!
TGCCTTGGGGACGGCAGTGCT	15	0	3.2819	0	#NUM!
AAGTAAAGTTGAGAAAGAGTT	15	0	3.2819	0	#NUM!
TTGTAAAGATCTGATTGGG	15	0	3.2819	0	#NUM!
GCACTGTTTGTTAAATTGGC	15	0	3.2819	0	#NUM!
TTACCTGTTGTCGGCCATCGGA	15	0	3.2819	0	#NUM!
TATAATCACGAGCGGTTGTA	15	0	3.2819	0	#NUM!
GCAGTGATGTATGCAGCTGAGGC	15	0	3.2819	0	#NUM!
GACTCTCGGCAACGGCTAT	15	0	3.2819	0	#NUM!
CGGGCGGCTAGGGTTGGATTG	15	0	3.2819	0	#NUM!
TGAATGGATAAAGCAGCGTTAG	15	0	3.2819	0	#NUM!
ACTATTAGGATAAGCAACATAG	15	0	3.2819	0	#NUM!
AAATTCATCGCTTCTGACCCA	15	0	3.2819	0	#NUM!
GGCGGATGTAGCCACGTGGATCGTACTCCGTCTTC	15	0	3.2819	0	#NUM!
GAGGGAGAAGAAGATGCGGGC	15	0	3.2819	0	#NUM!
AGGAAGAACTGAGGCAAGTCAT	15	0	3.2819	0	#NUM!
AAATCAATCCAGATGCAGCTC	15	0	3.2819	0	#NUM!
TTAGCGGATACTATGAA	15	0	3.2819	0	#NUM!
GGACTCGGCAGGAGGAGCTC	15	0	3.2819	0	#NUM!
GGTAGTTCGACCGCCGAATTAAA	15	0	3.2819	0	#NUM!
CTGAATCAGTAGACCTCCTCAC	15	0	3.2819	0	#NUM!
GTATGCCGTCTTCTGCCTGAAAAAAAAAAAAAAAAA	15	0	3.2819	0	#NUM!
GCCTGTAGCTCAGCGGA	15	0	3.2819	0	#NUM!
ACGGCCGCAAGGACAAGACGCA	15	0	3.2819	0	#NUM!
GGGACGGCAGTGCTGGGCTTT	15	0	3.2819	0	#NUM!
TCTCCGGCGGTAGCAAAAGGG	15	0	3.2819	0	#NUM!
GGCGGATGTAGCCCAGTGGATCCTTTGCCGCTTT	15	0	3.2819	0	#NUM!
ATTTTGCAGATCTGGCGACCTT	15	0	3.2819	0	#NUM!
TGCGAGAGAGGGAGAAGAAGAT	15	0	3.2819	0	#NUM!
CAGCTGAATCAGTAGACCTC	15	0	3.2819	0	#NUM!
GCGCCTGTAGCTCAGCG	15	0	3.2819	0	#NUM!
TTACCTGTTGTCGGCCATCGG	15	0	3.2819	0	#NUM!
TCCCCAAGGCATATATCCATC	15	0	3.2819	0	#NUM!
ATCTGGATTATGAAGATGGATTAT	15	0	3.2819	0	#NUM!
TGACAGAAGAGAGTGAGCACTCGTATGCATTCTTC	15	0	3.2819	0	#NUM!
AGCAGAAAACTGTGCAAAGATCCA	15	0	3.2819	0	#NUM!
TGACACGGGGAGGTAGTG	15	0	3.2819	0	#NUM!
TACGTACTCAAAGCAGAGCAA	15	0	3.2819	0	#NUM!
CTAGATAGGTTTGTGTGGAGT	15	0	3.2819	0	#NUM!
TACATAACAAGATAAACTGAG	16	0	3.50069	0	#NUM!
GGAGTGTCTCTGAGAAAACAAG	16	0	3.50069	0	#NUM!
CTATGGGCTCGACAAAGAGAA	16	0	3.50069	0	#NUM!
TTGGAGGAGGGGAAAGAGCCA	16	0	3.50069	0	#NUM!
TGGAATGGGCATGCAGAGGAG	16	0	3.50069	0	#NUM!
TGGACAGTTGCATTATAAGACA	16	0	3.50069	0	#NUM!
TCCCTGTTTGTTCCGGACGGA	16	0	3.50069	0	#NUM!
TGACAGAAGAGAGTGAGCACTCGCCTGCCGCCCCCC	16	0	3.50069	0	#NUM!
TCATCAGACTTCGCCGGGACA	16	0	3.50069	0	#NUM!
TGACGTGGTGGGATGGATATAT	16	0	3.50069	0	#NUM!
GGATCCATGATCGCCGCAGAG	16	0	3.50069	0	#NUM!
AAACTTAAAGGAATTGACGGAA	16	0	3.50069	0	#NUM!
AACCTTCAGACAACTACAGCA	16	0	3.50069	0	#NUM!
AAAGGAAGAAAAAGTTGCCAT	16	0	3.50069	0	#NUM!
TTTGTGTGGAGTTTGGTAAAA	16	0	3.50069	0	#NUM!
GCAATATAATCATGAAGACTCC	16	0	3.50069	0	#NUM!
CTATTAGGATAAGCAACATAG	16	0	3.50069	0	#NUM!
GCTACGGCGCTGAAGTATGTAAC	16	0	3.50069	0	#NUM!
CCGGACCGACTTAGCCCATGGC	16	0	3.50069	0	#NUM!
GAGGGGCCTTGTTTCCGTGGT	16	0	3.50069	0	#NUM!
ATATTTATCTGTTGTGTCCTA	16	0	3.50069	0	#NUM!
GCGTCTGTAGTCCCACCGT	16	0	3.50069	0	#NUM!
TGCATATTTATCTGTTGTGTC	16	0	3.50069	0	#NUM!
AGGACATATCTGACGGTACAACCT	16	0	3.50069	0	#NUM!
TTGGGAAGGGAGCTTCGAGGC	16	0	3.50069	0	#NUM!
GGCGGATGTAGCCAAGTGGATCGTCTCCCCCCCCCC	16	0	3.50069	0	#NUM!
GCGGATACTATGATAGCGATAG	16	0	3.50069	0	#NUM!
GGAGAGATGGCTGAGTCGA	16	0	3.50069	0	#NUM!
GGATGGGCCGGGTAAGATTGAG	16	0	3.50069	0	#NUM!
GGCGGATGTAGCCAAGTGGATCCTGTGCCGCTTT	16	0	3.50069	0	#NUM!
CTACCTTTTGCCTTGTCGTCG	16	0	3.50069	0	#NUM!
AAGGATGACGACGACAAGGCAT	16	0	3.50069	0	#NUM!
CCCTGTTTGTTCCGGACGGAT	16	0	3.50069	0	#NUM!
AAACATGGCATGGCAGAGGAC	16	0	3.50069	0	#NUM!
TTTGGCTTGCATTTGATTTTAG	16	0	3.50069	0	#NUM!
TAGGGAGGAAGTTTGATCGGAA	16	0	3.50069	0	#NUM!
GGTAGTTCGACCGCGGACCTT	16	0	3.50069	0	#NUM!
GGTCTGTCGACGGACCAGAGACA	16	0	3.50069	0	#NUM!
ACGAGTAAGGGCGTAGA	16	0	3.50069	0	#NUM!
AAATCCATGGGTCAGAAGCGA	16	0	3.50069	0	#NUM!
AAGGACAAGACGCAGGCAAATC	16	0	3.50069	0	#NUM!
AGAGGGAGAAGAAGATGCGGGC	16	0	3.50069	0	#NUM!
TGGCAAAGGAAGAAAAAGTTG	16	0	3.50069	0	#NUM!
TGGAGTCGGCGGACA	16	0	3.50069	0	#NUM!
GGCGGATGTAGCCAAGTGGATCGTACTCCGTCTC	16	0	3.50069	0	#NUM!
TCGCTTGGTGCAGATCGGGACTCGCCCGCCCCCCCC	16	0	3.50069	0	#NUM!
GCAGCTGCGAGGAAGAACTGA	16	0	3.50069	0	#NUM!
GCCCTTGCGCTGAAGATGAACGG	16	0	3.50069	0	#NUM!
TTCATGGACGTTGATAAGAAG	16	0	3.50069	0	#NUM!
GGGCCAGCTGTGGGGCTGCATGGC	16	0	3.50069	0	#NUM!
AGAGGTGAACCTGCATATTTATCT	16	0	3.50069	0	#NUM!
AGAGCCAGCTTATATATGGCA	16	0	3.50069	0	#NUM!
TGTGAATGGATAAAGCAGCGTT	16	0	3.50069	0	#NUM!
GGCATGGCAGAGGACCTCTCT	16	0	3.50069	0	#NUM!
CACTATTAGGATAAGCAACAT	16	0	3.50069	0	#NUM!
TAGGATCCAGAAGAAGTAGTTT	16	0	3.50069	0	#NUM!
CTAGATAGGTTTGTGTGGAGTT	16	0	3.50069	0	#NUM!
AGCACTGTTTGTTAAATTGGCT	16	0	3.50069	0	#NUM!
TATGCTGTATGATAGTGTGTT	16	0	3.50069	0	#NUM!
TCGCTTGGTGCAGCTCGGGACTCTCATGCCGTCT	16	0	3.50069	0	#NUM!
CGCAAGGACAAGACGCAGGCT	17	0	3.71949	0	#NUM!
TGGGATGGATATATGCCTTGG	17	0	3.71949	0	#NUM!
CAGGGATGGAGCAGAGCAA	17	0	3.71949	0	#NUM!
CGCCTGTAGCTCAGCGGA	17	0	3.71949	0	#NUM!
AACGAAACTGACCTGGAGTACCGC	17	0	3.71949	0	#NUM!
AGGTGGTTAGGATACTCG	17	0	3.71949	0	#NUM!
AAGGATGACGACGACAAGGCAAA	17	0	3.71949	0	#NUM!
ATCCATGGGTCAGAAGCGATGA	17	0	3.71949	0	#NUM!
ACTCAGATGAAGCGCCTTCCG	17	0	3.71949	0	#NUM!
GATAAGGGCTATAGC	17	0	3.71949	0	#NUM!
TTTTTATAAGACGTTGTAGAC	17	0	3.71949	0	#NUM!
AAAGCAGCGTTAGTACATTAT	17	0	3.71949	0	#NUM!
GGTTGTTGGCAAAGCAAGGATG	17	0	3.71949	0	#NUM!
CAGAGGAAAAGAAAGCAAAA	17	0	3.71949	0	#NUM!
CTGTTCAGCAGATCCAGATCCT	17	0	3.71949	0	#NUM!
ATGCGACTGCGGGTACATGTG	17	0	3.71949	0	#NUM!
CCTTGGGGACGGCAGTGCTGGG	17	0	3.71949	0	#NUM!
TTGGGTTGGAGGAGGGGAAAG	17	0	3.71949	0	#NUM!
GGGAGAATGTCCAAGGTCGGA	17	0	3.71949	0	#NUM!
CGGCCGCAAGGACAAGACGCAG	17	0	3.71949	0	#NUM!
TGAACCTGCATATTTATCTGT	17	0	3.71949	0	#NUM!
TCGCTTGGTGCAGCTCGGGACTCGACTGCCCTCT	17	0	3.71949	0	#NUM!
TCGCTTGGTGCAGATCGGGACTCGTCCGCCGCCT	17	0	3.71949	0	#NUM!
CAGCACTGTTTGTTAAATTGGC	17	0	3.71949	0	#NUM!
ATAAGAGACGGTCGTTGATATTC	17	0	3.71949	0	#NUM!
TCGCTTGGTGCAGATCGGGACCCGCCCCCCCCCCCC	17	0	3.71949	0	#NUM!
TTTCAGCAGTCTGTCGCGGCA	17	0	3.71949	0	#NUM!
TGAATCAGTAGACCTCCTCACT	17	0	3.71949	0	#NUM!
AGGAATATAAACTAATCTGCGT	17	0	3.71949	0	#NUM!
TGCAAGCCAAGAAGAATTGTGAAT	17	0	3.71949	0	#NUM!
CTGACAGAAGAGAGGGAGCAC	17	0	3.71949	0	#NUM!
GGCGGATGTAGCCAAGTGGATCAT	17	0	3.71949	0	#NUM!
TGGAAGGGGCATGCAGAGTTT	17	0	3.71949	0	#NUM!
ACTGCAAAATCACGTGCTCTTA	17	0	3.71949	0	#NUM!
TCTGAAGACTAGTTAATTATA	17	0	3.71949	0	#NUM!
CCATCGGATTCCGGCGGGCGG	17	0	3.71949	0	#NUM!
TGGAGGAGGGGAAAGAGCCAG	17	0	3.71949	0	#NUM!
CTATCTAGGATGGGCCGGGTA	17	0	3.71949	0	#NUM!
GAATAAGAAGATGAAGCACGT	17	0	3.71949	0	#NUM!
AGATGCGGGCAGAGGACCTCTC	17	0	3.71949	0	#NUM!
GCCGATCCGGGCGGAAGACATTGT	17	0	3.71949	0	#NUM!
AGTAAGGGTCGGAGAAGGGCAA	17	0	3.71949	0	#NUM!
ACGGCGTCTCTTATACAGCAGC	17	0	3.71949	0	#NUM!
CCAACCGCGAGGTCGGATTCGGAC	17	0	3.71949	0	#NUM!
GCTTTGGGCGATAGTTTTCTT	17	0	3.71949	0	#NUM!
GGGGATATGGCGAAGTCGG	18	0	3.93828	0	#NUM!
CCTAGATAGGTTTGTGTGGAG	18	0	3.93828	0	#NUM!
TCAAACTAAGTTTGATCGGTA	18	0	3.93828	0	#NUM!
GGCGGATGTAGCCAAGTGGATCGTACGCCTTCTT	18	0	3.93828	0	#NUM!
CGCAAGGACAAGACGCAGGCAT	18	0	3.93828	0	#NUM!
GTGAGGAGGGCTTGATGAGAA	18	0	3.93828	0	#NUM!
AGGATTGGGCTCTCTGCGGCGA	18	0	3.93828	0	#NUM!
TTTACGGATCCGACCTTGGAC	18	0	3.93828	0	#NUM!
GGAGAAGGAGGAAGAAGGAGG	18	0	3.93828	0	#NUM!
CGATGAGTAGGAGGGCGC	18	0	3.93828	0	#NUM!
ACAGTGCGGACGTCGGACGGACGG	18	0	3.93828	0	#NUM!
TCGCTTGGTGCAGAACGGGACTCGTCTGCTGTCT	18	0	3.93828	0	#NUM!
CCTTGGGGACGGCAGTGCTGG	18	0	3.93828	0	#NUM!
AATGCTGAAAAAAATGGACAGACA	18	0	3.93828	0	#NUM!
TGGGCTCTCTGCGGCGATCAT	18	0	3.93828	0	#NUM!
TCGTGATGACTCGGACAGGTG	18	0	3.93828	0	#NUM!
GGTCGGGGAAGAAACGGGGAG	18	0	3.93828	0	#NUM!
TCGTGATGACTCGGACAGGTGA	18	0	3.93828	0	#NUM!
CCGGACTCGGCAGGAGGGGCT	18	0	3.93828	0	#NUM!
GCAAAGCAAGGATGACGACGAC	18	0	3.93828	0	#NUM!
TTTGTCGAAAATAATGTACTA	18	0	3.93828	0	#NUM!
TTCATGGACGTTGATAAGAAGA	18	0	3.93828	0	#NUM!
ACAAGTCGATGGAACAAGTTAATG	18	0	3.93828	0	#NUM!
GCTGAATCAGTAGACCTCCTCA	18	0	3.93828	0	#NUM!
CGTGATGACTCGGACAGGTGA	18	0	3.93828	0	#NUM!
GTTCAATAAAGCTGTGGGAAA	18	0	3.93828	0	#NUM!
AGGAAGAACTGAGGCAAGTCA	18	0	3.93828	0	#NUM!
AGGAACAAGGGGGGATTC	18	0	3.93828	0	#NUM!
ACTAGTAATGACGCATTCTGCTCC	18	0	3.93828	0	#NUM!
AGCTTATATATGGCAGGAGCTC	18	0	3.93828	0	#NUM!
CAAAGATCCAGTTAGAATTCGG	18	0	3.93828	0	#NUM!
CCTCGCATGATTCGGGCCCAA	18	0	3.93828	0	#NUM!
AAGCCAAGAAGAATTGTGAATG	18	0	3.93828	0	#NUM!
GGCGAGCGGAGGGATGCCGAACAC	18	0	3.93828	0	#NUM!
TCGCTTGGTGCAGATCGGGACTCGATTGCCCTCT	18	0	3.93828	0	#NUM!
GGTAGTTCGACCGCGGAATTTTCTTATGACGTCT	18	0	3.93828	0	#NUM!
GAGGCCATGGAGACCCCGGAG	18	0	3.93828	0	#NUM!
TGATGAAAGATTAGTGTCGCTC	18	0	3.93828	0	#NUM!
CCACAAAAACAAGTCGAACTC	18	0	3.93828	0	#NUM!
GGAGAGATGGCTGACTGG	19	0	4.15708	0	#NUM!
TCGATGGGACGGGGA	19	0	4.15708	0	#NUM!
ACAAGAAAAAGCCATGGAGAG	19	0	4.15708	0	#NUM!
GCAAGGACAAGACGCAGGCAAA	19	0	4.15708	0	#NUM!
TAAAGCAGCGTTAGTACATTAT	19	0	4.15708	0	#NUM!
AGGCCATGGAGACCCCGGAGGC	19	0	4.15708	0	#NUM!
TAAGAGACGGTCGTTGATAT	19	0	4.15708	0	#NUM!
ATGGATATATGCCTTGGGGAC	19	0	4.15708	0	#NUM!
ACTGGGAGAATGTCCAAGGTCGGA	19	0	4.15708	0	#NUM!
ATCGTGATGACTCGGACAGGTG	19	0	4.15708	0	#NUM!
TGGATTTTGCAGATCTGGCGAC	19	0	4.15708	0	#NUM!
TGGAAGGGGCATGCAGGGGAG	19	0	4.15708	0	#NUM!
GGTATTTCGACCGCGGAATTTAA	19	0	4.15708	0	#NUM!
GAAGATGCGGGCGGCTAGGGT	19	0	4.15708	0	#NUM!
AAGTGGAACCGGAGGACGACAA	19	0	4.15708	0	#NUM!
AAAGACGAAGTGGACGACAGACAT	19	0	4.15708	0	#NUM!
TCGCTTGGTGCAGATCGGGACTCGATTGCCGTCT	19	0	4.15708	0	#NUM!
GATGAAAGGATGATGACGGGG	19	0	4.15708	0	#NUM!
TCAGACTTCGCTGTGACATCA	19	0	4.15708	0	#NUM!
TTAGGATAAGCAACATAGGGCAC	19	0	4.15708	0	#NUM!
GGGAGAAGAAGATGCGGGCAG	19	0	4.15708	0	#NUM!
TTCAGTGATGAAGGGCGTGCT	19	0	4.15708	0	#NUM!
AAATCCATGGGTCAGAAGCGAT	19	0	4.15708	0	#NUM!
AGCGGGTATAGTTTAGTG	19	0	4.15708	0	#NUM!
AGAGGAATATAAACTAATCTGC	19	0	4.15708	0	#NUM!
TCAGACTTCGCTGGTACATCA	19	0	4.15708	0	#NUM!
TTGTAGATCCGAGGGCAAGG	19	0	4.15708	0	#NUM!
TCTGAAGACTAGTTTAGTATA	19	0	4.15708	0	#NUM!
CCGGGTAAGATTGAGTTCGAC	19	0	4.15708	0	#NUM!
ATGAATACCAACGGCGTCTC	19	0	4.15708	0	#NUM!
TCATGGTTGTTGGCAAAGCAAG	19	0	4.15708	0	#NUM!
AGCTGTACTGATTTAGTTTCAC	19	0	4.15708	0	#NUM!
GGGAAAATACGAATTAA	19	0	4.15708	0	#NUM!
TCGCTTGGTGCAGATCGGGACTCGTATCGCGTCT	19	0	4.15708	0	#NUM!
AGACCGATAGCGAACAAG	19	0	4.15708	0	#NUM!
GGCTCTCTGCGGCGATCATGGA	19	0	4.15708	0	#NUM!
AACAAGAAAAAGCCATGGAGAG	19	0	4.15708	0	#NUM!
CTTGATGAGAAGAGAGGTCGGA	19	0	4.15708	0	#NUM!
GCGCCTGTAGCTCCGCGG	20	0	4.37587	0	#NUM!
TTGTGTGGAGTTTGGTAAAAA	20	0	4.37587	0	#NUM!
CCATAATGGATGGGAACTTAGGGG	20	0	4.37587	0	#NUM!
CGGACACAGGTGGTGCATGGC	20	0	4.37587	0	#NUM!
GTAACAGGATCAAGACAGGTG	20	0	4.37587	0	#NUM!
ATAAAGCAGCGTTAGTACATTA	20	0	4.37587	0	#NUM!
GGCGGATGTAGCCAAGTGGATCGTCTGCCCGCCTCC	20	0	4.37587	0	#NUM!
CTGCTACCGCGACAGACTGCTG	20	0	4.37587	0	#NUM!
TCTGACCCATGGATTTTGCAG	20	0	4.37587	0	#NUM!
GGCGGATGTAGCCAAGTGGATCGCCTCCCCCCCCCC	20	0	4.37587	0	#NUM!
TTATATATGGCAGGGGCTCCGC	20	0	4.37587	0	#NUM!
CTGCGAGGAAGAACTGAGGCAA	20	0	4.37587	0	#NUM!
GGCGAGAGTAGTACTAGGATGG	20	0	4.37587	0	#NUM!
GGCCGATCCGGGCGGAAGACATTG	20	0	4.37587	0	#NUM!
AGGGGCGATGATTTCTA	20	0	4.37587	0	#NUM!
GCTGAATCAGTAGACCTCC	20	0	4.37587	0	#NUM!
GGTAGTTCGACCGCAGAATTTAA	20	0	4.37587	0	#NUM!
GAACCGGACAGACGTCAAAGCACA	20	0	4.37587	0	#NUM!
ATGGCAGAGGACCTCTCTCCA	20	0	4.37587	0	#NUM!
AGGATGATGACGGTGTAGACGA	20	0	4.37587	0	#NUM!
ATCATGGATCCTTGGGGCTTT	20	0	4.37587	0	#NUM!
GATAAAGCAGCGTTAGTACAT	20	0	4.37587	0	#NUM!
TCAGTTGGTAGAGCGCATG	20	0	4.37587	0	#NUM!
AAATAAACTAATAGAGGAATAT	20	0	4.37587	0	#NUM!
TTGTGAATGGATAAAGCAGCGT	20	0	4.37587	0	#NUM!
TGCATATTTATCTGTTGTGTCC	20	0	4.37587	0	#NUM!
TATTTATCTGTTGTGTCCTAT	20	0	4.37587	0	#NUM!
TCGCTTGGTGCAGATCGGGACTCGTCCGCCGCCTCC	20	0	4.37587	0	#NUM!
TCGCTTGGTGCAGATCGGGACCCGTCCGCCGCCCCC	20	0	4.37587	0	#NUM!
GAATGCACTTCTGACCATTAGGCT	20	0	4.37587	0	#NUM!
ACGAAACTGACCTGGAGTACCGCC	20	0	4.37587	0	#NUM!
TAAGGTAGCGGCGAGACGAA	20	0	4.37587	0	#NUM!
GGCGGATGTAGCCAAGTGGATCGCCCGCCCCCCCCC	20	0	4.37587	0	#NUM!
CGACGACAAGGCAAAAGGTAG	20	0	4.37587	0	#NUM!
GAGTATCGGCAAGAAATC	20	0	4.37587	0	#NUM!
TTGTAAAGATCTGATTGGGAT	21	0	4.59466	0	#NUM!
GATTGGGCTCTCTGCGGCGAT	21	0	4.59466	0	#NUM!
GAGAGGTCGGGGAAGAAACGGG	21	0	4.59466	0	#NUM!
ACTTTGTAAAGATCTGATTGG	21	0	4.59466	0	#NUM!
TGGAAGGGGCATGCAGAG	21	0	4.59466	0	#NUM!
GATTCAGCTGAATTGGCGGAG	21	0	4.59466	0	#NUM!
AAGAACTGAGGCAAGTCATAA	21	0	4.59466	0	#NUM!
ACATTAACTGGACAGTTGCATT	21	0	4.59466	0	#NUM!
TCAGACTTCGCTGGCACATCA	21	0	4.59466	0	#NUM!
GGACCGACTTAGCCCATGGCAC	21	0	4.59466	0	#NUM!
TTGGGCTCTCTGCGGCGATCA	21	0	4.59466	0	#NUM!
CTTTACTTGTATGATGATGAA	21	0	4.59466	0	#NUM!
CAAGGAAAAGATGTATGAGACCAT	21	0	4.59466	0	#NUM!
GACTTGAATGTGATCGGTGATA	21	0	4.59466	0	#NUM!
TGAAAAAAATGGACAGACATGGGC	21	0	4.59466	0	#NUM!
TATAATCACGAGCGGTTGTAT	21	0	4.59466	0	#NUM!
GGTCAAGGTCGGCCAGTGAGACGA	21	0	4.59466	0	#NUM!
AACAGGGACAAAACGAGATCT	21	0	4.59466	0	#NUM!
TCGCTTGGTGCAGATCGGGACTCGCCCGCCGCCTCC	21	0	4.59466	0	#NUM!
GGCGGATGTAGCCACGTGGATCGTACGCCTTCTT	21	0	4.59466	0	#NUM!
GGCGGATGTAGCCAAGTGGATCGTCTGCCCCCCTC	21	0	4.59466	0	#NUM!
TCGCTTGGTGCAGTTCGGGACTCGACTGCCGTCT	21	0	4.59466	0	#NUM!
TTCAGCTGAATTGGCGGAGCTC	21	0	4.59466	0	#NUM!
ATGGTTGTTGGCAAAGCAAGGA	21	0	4.59466	0	#NUM!
TCCTGACACGGGGAGGTAGTGACA	21	0	4.59466	0	#NUM!
AGAGAGGTCCTCTGCCCGCAT	21	0	4.59466	0	#NUM!
CTTTGTAAAGATCTGATTGGG	21	0	4.59466	0	#NUM!
CTCAAACGCCGGACTGATCGGCAT	21	0	4.59466	0	#NUM!
TGGGGACGGCAGTGCTGGGCT	21	0	4.59466	0	#NUM!
GTCATCGAGGACGTGCA	21	0	4.59466	0	#NUM!
GAATACCAACGGCGTCTCTTA	21	0	4.59466	0	#NUM!
GGCGGATGTAGCCAAGTGGATCGCCTGCCCCCCCCC	21	0	4.59466	0	#NUM!
GGCGGATGTAGCCATGTGGATCGTACTCCGTCTTCC	22	0	4.81346	0	#NUM!
GGCGGATGTAGCCAAGTGGATCCTCTGCCGCTTTCC	22	0	4.81346	0	#NUM!
TGGGCCAGGGAGTGAGGAAGTC	22	0	4.81346	0	#NUM!
CAGAGGACCTCTCTCCATGAC	22	0	4.81346	0	#NUM!
AAGTGAGTAAAGAACCTTCAG	22	0	4.81346	0	#NUM!
TGGGAGAATGTCCAAGGTCGGAT	22	0	4.81346	0	#NUM!
GGCGGATGTAGCCAAGTGGATCGCCCCCCCCCCCCC	22	0	4.81346	0	#NUM!
TAAAGCAGCGTTAGTACATTA	22	0	4.81346	0	#NUM!
GGATTGGGTTGGAGGAGGGGAA	22	0	4.81346	0	#NUM!
TTCATGGACGTTGATAAGAAGAA	22	0	4.81346	0	#NUM!
ATGATCGGGATAGCGGA	22	0	4.81346	0	#NUM!
TGACAGAAGAGAGCGAGCACTCCTCTGCCGCCTTCC	22	0	4.81346	0	#NUM!
GGCGGATGTAGCCACGTGGATCGTACTCCGTCTC	22	0	4.81346	0	#NUM!
TCGGATTCCGGCGGGCGGTGT	22	0	4.81346	0	#NUM!
CTGACAGAAGAGAGAGAGCAC	22	0	4.81346	0	#NUM!
CTGCTGTATAAGAGACGGTCG	22	0	4.81346	0	#NUM!
AGGGTTGGATTGGGTTGGAGGA	22	0	4.81346	0	#NUM!
AGGACAAGACGCAGGCAAATC	22	0	4.81346	0	#NUM!
GGCGGATGTAGCCAAGTGGATCGGCTGCCCCCCTCC	22	0	4.81346	0	#NUM!
TGACAGAAGAGAGTGAGCACTCGCCTGCCGCCTCCC	22	0	4.81346	0	#NUM!
TCGCTTGGTGCAGGTCGGGACTCGCATGCCCTCT	22	0	4.81346	0	#NUM!
ATACGTACTCAAAGCAGAGCAA	22	0	4.81346	0	#NUM!
GCAAGCCAAGAAGAATTGTGAA	22	0	4.81346	0	#NUM!
CAAGGCAAAAGGTAGGCCTGC	22	0	4.81346	0	#NUM!
TCCAAATGGAGGATTGGGCTC	22	0	4.81346	0	#NUM!
TGACAGAAGAGAGTGAGCACTCGTATGACATCTTC	23	0	5.03225	0	#NUM!
TCGCTTGGTGCAGATCGGGACTCGGATGCCCTCT	23	0	5.03225	0	#NUM!
GGACTCGGCAGGAGGAGCTCG	23	0	5.03225	0	#NUM!
ACAAGAGATCCGTCCGGAACA	23	0	5.03225	0	#NUM!
GGCGGATGTAGCCAAGTGGATCGGATGCACGCTTC	23	0	5.03225	0	#NUM!
CCCCATGTCGCACGTATTCGT	23	0	5.03225	0	#NUM!
AAACATGGCATGGCAGAGGACC	23	0	5.03225	0	#NUM!
TGGAGAAGCAGGGCTCGTGCA	23	0	5.03225	0	#NUM!
TTCTGACCCATGGATTTTGCA	23	0	5.03225	0	#NUM!
CCTTTTGCCTTGTCGTCGTCA	23	0	5.03225	0	#NUM!
TCCCTGTTTGTTTCGGACGGAT	23	0	5.03225	0	#NUM!
TGGGAAGGGAGCTTCGAGGCG	23	0	5.03225	0	#NUM!
ATGATCAACTGAACAGAAGAATGA	23	0	5.03225	0	#NUM!
TTGATGAGAAGAGAGGTCGGAC	23	0	5.03225	0	#NUM!
GGAGAGATGGCTGACTGGA	23	0	5.03225	0	#NUM!
GATGAAAGATTAGTGTCGCTCA	23	0	5.03225	0	#NUM!
GCTGAATCAGTAGCCCTCCTC	23	0	5.03225	0	#NUM!
GCACTGTTTGTTAAATTGGCT	23	0	5.03225	0	#NUM!
TCGCTTGGTGCAGATCGGGACTCGTCCGCCGCCC	23	0	5.03225	0	#NUM!
GGCGGATGTAGCCAAGTGGATCCCCCCCCCCCCCCC	23	0	5.03225	0	#NUM!
ATGAGAAGAGAGGTCGGGGAA	23	0	5.03225	0	#NUM!
TACAAGGAAAAGATGTATGAGA	23	0	5.03225	0	#NUM!
TGACAGAAGAGAGAGAGCACTCCTCTGCCGCCTTCC	23	0	5.03225	0	#NUM!
CAAGGAAAAGATGTATGAGACCA	23	0	5.03225	0	#NUM!
GGCGGATGTAGCCAAGTGGATCC	23	0	5.03225	0	#NUM!
GGCATGGCAGAGGACCTCTCTC	23	0	5.03225	0	#NUM!
TCGCTTGGTGCAGATCGGGACTCGCCTGCCGCCC	23	0	5.03225	0	#NUM!
GTGGATCGTGGCAGCCAGGCC	23	0	5.03225	0	#NUM!
ACAAGGAAAAGATGTATGAGACCA	23	0	5.03225	0	#NUM!
CGGGGGCGAAATGGACGGGTG	23	0	5.03225	0	#NUM!
AGGTTTGTGTGGAGTTTGGTA	23	0	5.03225	0	#NUM!
GATGGGCCGGGTAAGATTGAG	24	0	5.25104	0	#NUM!
TAAGCAAATCATCCAGACTGT	24	0	5.25104	0	#NUM!
GGTAGTTCGACCGCGGAATTCGTATGCGCTCTTCTG	24	0	5.25104	0	#NUM!
GGCGGATGTAGCCTAGTGGATCCTCTGCCGCTTT	24	0	5.25104	0	#NUM!
TGAATGGATAAAGCAGCGTTA	24	0	5.25104	0	#NUM!
GGCGGATGTAGCCCAGTGGATCCTGTGCCGCTTT	24	0	5.25104	0	#NUM!
CAGGCAGCAAGGAAAAATCTT	24	0	5.25104	0	#NUM!
GGTAGTTCGACCGCGGAATTAATCGTATCGCGTCT	24	0	5.25104	0	#NUM!
AGGGACATAATTCCGGATATCGCC	24	0	5.25104	0	#NUM!
AGATGCGGGCGGCTAGGGTTG	24	0	5.25104	0	#NUM!
AGATGAACCGGACAGACGTCAAAG	24	0	5.25104	0	#NUM!
AACTGAACAGAAGAATGAAACCAA	24	0	5.25104	0	#NUM!
AGCACTGTTTGTTAAATTGGC	24	0	5.25104	0	#NUM!
TCTAATAGATCATTACCGTAC	24	0	5.25104	0	#NUM!
AACAAACATGGCATGGCAGAG	24	0	5.25104	0	#NUM!
GCTGTATAAGAGACGGTCGTTGA	24	0	5.25104	0	#NUM!
AGGGAGAAGAAGATGCGGGCAG	24	0	5.25104	0	#NUM!
TTTTACGGATCCGACCTTGGAC	24	0	5.25104	0	#NUM!
TGGAAGGGGCATGCAGAGGA	25	0	5.46984	0	#NUM!
ACGTGGGTCGGGGCGAGCGGCG	25	0	5.46984	0	#NUM!
AACATGGCATGGCAGAGGACCT	25	0	5.46984	0	#NUM!
AAGGCAAAAGGTAGGCCTGCCT	25	0	5.46984	0	#NUM!
TTCATGGACGTTGATAAT	25	0	5.46984	0	#NUM!
TACTGATTCAGCTGAATTGGC	25	0	5.46984	0	#NUM!
AACTTTACTTGTATGATGATGA	25	0	5.46984	0	#NUM!
ATCATGGATCCTTGGGGCTT	25	0	5.46984	0	#NUM!
TCCACAAAAACAAGTCGAACTC	25	0	5.46984	0	#NUM!
TCGCTTGGTGCAGATCGGGACCCGCCCGCCCCCCCC	25	0	5.46984	0	#NUM!
TCGCTTGGTGCAGATCGGGACTCTCATGCCGTCT	25	0	5.46984	0	#NUM!
CGTGTGATGTTGAAGCCGCGTT	25	0	5.46984	0	#NUM!
AAAGGAGAAGGTGAACAAGGT	25	0	5.46984	0	#NUM!
AGAGGGAGAAGAAGATGCGGG	25	0	5.46984	0	#NUM!
TGGAAGGGGCATGCGGAGGAG	25	0	5.46984	0	#NUM!
GGGGATATAGCTCAGA	25	0	5.46984	0	#NUM!
GTCATCGAGGACGTGC	25	0	5.46984	0	#NUM!
TGAAGCTGCCAGCATGATCTGATCGTATCTCGTCT	25	0	5.46984	0	#NUM!
ATAAATTTACGATATCTGCGC	25	0	5.46984	0	#NUM!
TTGTGAATGGATAAAGCAGCG	25	0	5.46984	0	#NUM!
AGGCAAAAGGTAGGCCTGCCTC	25	0	5.46984	0	#NUM!
GCTGCGAGGAAGAACTGAGGCA	25	0	5.46984	0	#NUM!
TCAGCTGAATTGGCGGAGCTCC	26	0	5.68863	0	#NUM!
GGCGGATGTAGCCAAGTGGATCGGCTGCCCCCCCCC	26	0	5.68863	0	#NUM!
CCAACGGCGTCTCTTATACA	26	0	5.68863	0	#NUM!
ACTAAACAGAAGGATGGAACCAAC	26	0	5.68863	0	#NUM!
CAAAGATGTAGTTAACAGTGTA	26	0	5.68863	0	#NUM!
AGGAAAAGATGTATGAGACCAT	26	0	5.68863	0	#NUM!
ACCTTCGAAAGACCGAGCCGGCAT	26	0	5.68863	0	#NUM!
GGCGGATGTAGCCAAGTGGATCGTACTCCTTCTT	26	0	5.68863	0	#NUM!
GGATTGATTTTCTCCAGGCAG	26	0	5.68863	0	#NUM!
TACGGATCCGACCTTGGACATT	26	0	5.68863	0	#NUM!
TCGCTTGGTGCAGTTCGGGACTCGAATGCCCTCT	26	0	5.68863	0	#NUM!
GGCGGATGTAGCCAAGTGGATCAG	26	0	5.68863	0	#NUM!
GGGGAGGTCAGATCCGCGGCG	26	0	5.68863	0	#NUM!
TGACAGAAGAGAGTGAGCACTCCTCTGCCGCCTTCC	26	0	5.68863	0	#NUM!
TCGCTTGGTGCAGATCGGGACTCGCCTGCCGCCT	26	0	5.68863	0	#NUM!
GGCGGATGTAGCCAAGTGGATCCTTTGCCGCTTT	26	0	5.68863	0	#NUM!
GCGCCTGGAGCTCAGCGGA	27	0	5.90742	0	#NUM!
CCAGGCTTACTCCGACGGCCGC	27	0	5.90742	0	#NUM!
AAGCCAAGAAGAATTGTGAAT	27	0	5.90742	0	#NUM!
GCGGATACTATGAAAA	27	0	5.90742	0	#NUM!
TCCGACGGCCGCAAGGACAAG	27	0	5.90742	0	#NUM!
ATGAAGGGCATGGCAACTTTTT	27	0	5.90742	0	#NUM!
AGGCAAATCGTGATGACTCGG	27	0	5.90742	0	#NUM!
CTTGCGGAGCAAGGATTTTCTGGC	27	0	5.90742	0	#NUM!
AGGAGGGGAAAGAGCCAGCTT	27	0	5.90742	0	#NUM!
GCAAGCCAAGAAGAATTGTGA	27	0	5.90742	0	#NUM!
ATGGATTTTGCAGATCTGGCG	28	0	6.12622	0	#NUM!
CGACAAGGCAAAAGGTAGGCC	28	0	6.12622	0	#NUM!
TTGCAGATCTGGCGACCTTGCC	28	0	6.12622	0	#NUM!
TGTATAAGAGACGGTCGTTGA	28	0	6.12622	0	#NUM!
CGACGGCCGCAAGGACAAGAC	28	0	6.12622	0	#NUM!
GAGAGGGAGAAGAAGATGCGG	28	0	6.12622	0	#NUM!
AGAAAGAGTTGTATACGCGAG	28	0	6.12622	0	#NUM!
GGCGGATGTAGCCAGGTGGATCGTACTCCGTCTT	28	0	6.12622	0	#NUM!
ACAGCACTGTTTGTTAAATTGG	28	0	6.12622	0	#NUM!
CAAGGATCCATGATCGCCGCA	28	0	6.12622	0	#NUM!
ACTGGCTGGATCATACGTCTG	28	0	6.12622	0	#NUM!
AGAAGAGAGGTCGGGGAAGAA	28	0	6.12622	0	#NUM!
AGCAATATAATCATGAAGACTC	28	0	6.12622	0	#NUM!
GAGGGCTTGATGAGAAGAGAG	28	0	6.12622	0	#NUM!
ACAAGAGATCCGTCCGGAACAA	28	0	6.12622	0	#NUM!
CTTTTGCCTTGTCGTCGTCAT	28	0	6.12622	0	#NUM!
TACCTGTTGTCGGCCATCGGAT	28	0	6.12622	0	#NUM!
CATCGGATTCCGGCGGGCGGTG	28	0	6.12622	0	#NUM!
TTTGCCTTGTCGTCGTCATTCT	28	0	6.12622	0	#NUM!
TGAGGAGGGCTTGATGAGAAG	29	0	6.34501	0	#NUM!
GACGACAAGGCAAAAGGTAGGC	29	0	6.34501	0	#NUM!
GGCGGATGTAGCCAAGTGGATCGCCCGCCGCCCCCC	29	0	6.34501	0	#NUM!
TTAACAAAGGAGAAGGTGAACA	29	0	6.34501	0	#NUM!
GGGAGCATCTCTCGGTCTCTGCTG	29	0	6.34501	0	#NUM!
TGTGAATGGATAAAGCAGCGT	29	0	6.34501	0	#NUM!
AGAGACGGTCGTTGATATTCATG	29	0	6.34501	0	#NUM!
TCGCTTGGTGCAGATCGGGACTCGCCTGCCGTCT	29	0	6.34501	0	#NUM!
TGTCCAAATGGAGGATTGGGC	29	0	6.34501	0	#NUM!
CTTGGGGACGGCAGTGCTGGGC	29	0	6.34501	0	#NUM!
AGGGCGTAGCAAGCGAA	29	0	6.34501	0	#NUM!
AGTAACAGGATCAAGACAGGT	29	0	6.34501	0	#NUM!
TTTGTGTGGAGTTTGGTAAAAA	29	0	6.34501	0	#NUM!
CGGCGATCATGGATCCTTGGG	29	0	6.34501	0	#NUM!
GCCGATCCGGGCGGAAGACATTG	29	0	6.34501	0	#NUM!
TCGCTTGGTGCAGCTCGGGACTCGGATGCCCTCT	30	0	6.5638	0	#NUM!
TCGCTTGGTGCAGACCGGGACTCGTCTGCTGTCT	30	0	6.5638	0	#NUM!
ATGGCATGGCAGAGGACCTC	30	0	6.5638	0	#NUM!
ACCTTTTGCCTTGTCGTCGTCA	30	0	6.5638	0	#NUM!
TCCTAGATAGGTTTGTGTGGAG	30	0	6.5638	0	#NUM!
GCAGGAGCTCCGCCAATTCAG	30	0	6.5638	0	#NUM!
GAGGGAGAAGAAGATGCGGGCA	30	0	6.5638	0	#NUM!
CCATGAAGGGCATGGCAACTT	30	0	6.5638	0	#NUM!
AGAAGATGCGGGCAGAGGACC	30	0	6.5638	0	#NUM!
TCAGACTTCGCTGGGACCTCA	30	0	6.5638	0	#NUM!
TCGCTTGGTGCAGCTCGGGACTCGATTGCCGTCT	30	0	6.5638	0	#NUM!
AGTGTCTCTGAGAAAACAAGC	31	0	6.7826	0	#NUM!
TCAACGGATAGGGAGAGAA	31	0	6.7826	0	#NUM!
GGCGGATGTAGCCATGTGGATCGTACTCCGTCTT	31	0	6.7826	0	#NUM!
TGGATTGATTTTCTCCAGGCA	31	0	6.7826	0	#NUM!
ATACCAACGGCGTCTCTTATAC	31	0	6.7826	0	#NUM!
ACGGCCGCAAGGACAAGACGC	31	0	6.7826	0	#NUM!
GGCGGATGTAGCCAAGTGGATCGTCTGCCCCCCCCC	31	0	6.7826	0	#NUM!
AAGACTGAACCGACATATTATCAT	31	0	6.7826	0	#NUM!
CGGGCAGAGGACCTCTCTCTAT	31	0	6.7826	0	#NUM!
TCCTTGTCGAAAATACACCATA	31	0	6.7826	0	#NUM!
GAGGATTGGGCTCTCTGCGGCG	31	0	6.7826	0	#NUM!
CTGTATAAGAGACGGTCGTTGAT	31	0	6.7826	0	#NUM!
TACCTGTTGTCGGCCATCGGA	31	0	6.7826	0	#NUM!
GATCATGGATCCTTGGGGCTT	31	0	6.7826	0	#NUM!
TAACTGGACAGTTGCATTATA	31	0	6.7826	0	#NUM!
CCTGCTACCGCGACAGACTGC	31	0	6.7826	0	#NUM!
TGGAAGGGGCATGCAGAGGCG	31	0	6.7826	0	#NUM!
TCTCTGCGGCGATCATGGATC	31	0	6.7826	0	#NUM!
TTGGGTCGTTGCGAAAA	32	0	7.00139	0	#NUM!
TGGGAGAATGTCCAAGGTCGGATC	32	0	7.00139	0	#NUM!
ATGCTGAAAAAAATGGACAGAC	32	0	7.00139	0	#NUM!
GGTAGTTCGACCGCGGAATTTATCGTATCTCGTCT	32	0	7.00139	0	#NUM!
CGAACTCAATCTTACCCGGCCC	32	0	7.00139	0	#NUM!
AAGAGATCCGTCCGGAACAAA	32	0	7.00139	0	#NUM!
TTGCCAACAACCATGAAGGGCA	32	0	7.00139	0	#NUM!
GAGGATTGGGCTCTCTGCGGC	32	0	7.00139	0	#NUM!
TCTGCGGAGAGGAGCTAGTTA	32	0	7.00139	0	#NUM!
ATGGGTCAGAAGCGATGAATT	32	0	7.00139	0	#NUM!
TTCTAACTAGATCTTTGCACAG	32	0	7.00139	0	#NUM!
TTGGGGACGGCAGTGCTGGGC	32	0	7.00139	0	#NUM!
TACTGTGTATGGCATTTACTTC	32	0	7.00139	0	#NUM!
GGAGAATGTCCAAGGTCGGAT	32	0	7.00139	0	#NUM!
TGCCCTGGAGCTGCATCTGGAT	32	0	7.00139	0	#NUM!
CAAGGAAAAGATGTATGAGAC	32	0	7.00139	0	#NUM!
TCCTAGATAGGTTTGTGTGGA	32	0	7.00139	0	#NUM!
TCCCTGTTTGTTTCGGACGGA	32	0	7.00139	0	#NUM!
TCGCTTGGTGCAGATCGGGACTCGCCTGCCGCCCCC	32	0	7.00139	0	#NUM!
GGTAGTTCGACCGCGGTCTTT	33	0	7.22018	0	#NUM!
AACAGTAACAGGATCAAGACAG	33	0	7.22018	0	#NUM!
ACAGACAGAATTCAATCAAAACGG	33	0	7.22018	0	#NUM!
CCAACGGCGTCTCTTATACAGC	33	0	7.22018	0	#NUM!
GTAGATCCGAGGGCAAGGTCGC	33	0	7.22018	0	#NUM!
AGAATGTCCAAGGTCGGATCC	33	0	7.22018	0	#NUM!
TTCATGGTTGTTGGCAAAGCAA	33	0	7.22018	0	#NUM!
TGACGTACACTCAAGAGAAT	33	0	7.22018	0	#NUM!
TGACAAATTTTCTGCAGCTCTA	33	0	7.22018	0	#NUM!
AATAGAACCTGCATTGCGGAA	34	0	7.43898	0	#NUM!
GGCGGATGTAGCCACGTGGATCGTACTCCTTCTT	34	0	7.43898	0	#NUM!
AGAAGGTGAACAAGGTTGTCAA	34	0	7.43898	0	#NUM!
AATTGTAGATCCGAGGGCAAGG	34	0	7.43898	0	#NUM!
GGTAGTTCGACCGCGGAATTTTCGCATGCCCTCT	34	0	7.43898	0	#NUM!
TGAAGACTCCCTTTAGATACGT	34	0	7.43898	0	#NUM!
CCTGCCCTGGAGCTGCATCTG	34	0	7.43898	0	#NUM!
CCGGACTCGGCAGGAGGAGC	34	0	7.43898	0	#NUM!
GGCGGATGTAGCCAAGTGGATCGTCTGCCCCCCTCC	35	0	7.65777	0	#NUM!
TTGGCAAAGGAAGAAAAAGTT	35	0	7.65777	0	#NUM!
TCCATGGGTCAGAAGCGATGA	35	0	7.65777	0	#NUM!
ATCGGATTCCGGCGGGCGGTGT	35	0	7.65777	0	#NUM!
GGCGGATGTAGCCCAGTGGATCGTATGCACTCTTC	35	0	7.65777	0	#NUM!
TGGAAGGGGCATGCTGAGGAG	35	0	7.65777	0	#NUM!
TGGTTGTTGGCAAAGCAAGGAT	35	0	7.65777	0	#NUM!
TGGATTTTGCAGATCTGGCGA	35	0	7.65777	0	#NUM!
GCCTTGGGGACGGCAGTGCTG	35	0	7.65777	0	#NUM!
GGCGGATGTAGCCAAGTGGATAAA	35	0	7.65777	0	#NUM!
TGAAGCTGCCAGCACGATCTA	35	0	7.65777	0	#NUM!
GGGGACGGCAGTGCTGGGCTT	35	0	7.65777	0	#NUM!
TGCTGCTGTATAAGAGACGGTC	36	0	7.87656	0	#NUM!
TGACAGAAGAGAGTGAGCACTCGTATGCTCTCTTC	36	0	7.87656	0	#NUM!
ATTAGGATAAGCAACATAGGGC	36	0	7.87656	0	#NUM!
GCGGAAGGATCATTC	36	0	7.87656	0	#NUM!
TCAAACTAAGTTTGATCGGTAA	36	0	7.87656	0	#NUM!
AACTGGACAGTTGCATTATAA	36	0	7.87656	0	#NUM!
AAAGAGTTGTATACGCGAGGC	36	0	7.87656	0	#NUM!
TGATGAGAAGAGAGGTCGGAC	36	0	7.87656	0	#NUM!
CGGCCATCGGATTCCGGCGGG	36	0	7.87656	0	#NUM!
ACCAACGGCGTCTCTTATACAG	36	0	7.87656	0	#NUM!
TGGCAAAGCAAGGATGACGACG	36	0	7.87656	0	#NUM!
TCTGACCCATGGATTTTGCAGA	36	0	7.87656	0	#NUM!
TCGCTTGGTGCAGATCGGGACTCGTCCGCCGCCCCC	37	0	8.09536	0	#NUM!
TAAGAATCGCCAAGAAGACAAGTC	37	0	8.09536	0	#NUM!
TGACGACGACAAGGCAAAAGGT	37	0	8.09536	0	#NUM!
AAAGATGTAGTTAACAGTGTAA	37	0	8.09536	0	#NUM!
GCAAGGATGACGACGACAAGGC	37	0	8.09536	0	#NUM!
AAAGATGTAGTTAACAGTGTA	37	0	8.09536	0	#NUM!
AGGTCGGGGAAGAAACGGGGA	37	0	8.09536	0	#NUM!
ATGCGGGCGGCTAGGGTTGGA	37	0	8.09536	0	#NUM!
CGCAGATTAGTTTATATTCCT	37	0	8.09536	0	#NUM!
GCCCTTCATGGTTGTTGGCAA	37	0	8.09536	0	#NUM!
CTTTGTAAAGATCTGATTGGGA	38	0	8.31415	0	#NUM!
AGAGAGGTCGGGGAAGAAACGG	38	0	8.31415	0	#NUM!
AAGGGCATGGCAACTTTTTCTT	38	0	8.31415	0	#NUM!
GCGGGGATAGCTCACTTGG	38	0	8.31415	0	#NUM!
CCATGGGTCAGAAGCGATGAA	38	0	8.31415	0	#NUM!
GTTGGCAAAGCAAGGATGACGA	38	0	8.31415	0	#NUM!
AGAGAGGGAGAAGAAGATGCG	38	0	8.31415	0	#NUM!
AATGGATAAAGCAGCGTTAGTA	38	0	8.31415	0	#NUM!
ACAAGGCAAAAGGTAGGCCTGC	38	0	8.31415	0	#NUM!
TCATGATCGGGATAGCGGA	38	0	8.31415	0	#NUM!
ATTGGGTTGGAGGAGGGGAAA	38	0	8.31415	0	#NUM!
AATATAATCATGAAGACTCCC	39	0	8.53294	0	#NUM!
CGGTTACCTGTTGTCGGCCAT	39	0	8.53294	0	#NUM!
TCATGGTTGTTGGCAAAGCAA	39	0	8.53294	0	#NUM!
TACATTTGAATGCACTTCTGA	39	0	8.53294	0	#NUM!
TTTTGCCTTGTCGTCGTCATT	39	0	8.53294	0	#NUM!
ATGCGGGCAGAGGACCTCTCTC	39	0	8.53294	0	#NUM!
CTCTCTGCGGCGATCATGGAT	39	0	8.53294	0	#NUM!
ACGTGGGTCGGGGCGAGCGGC	39	0	8.53294	0	#NUM!
AGCTGAATCAGTAGACCTCCT	39	0	8.53294	0	#NUM!
AAGGACGTGTTCGGCATCCCTCCG	39	0	8.53294	0	#NUM!
ACATTAACTGGACAGTTGCAT	39	0	8.53294	0	#NUM!
GCGGGCAGAGGACCTCTCTCTA	39	0	8.53294	0	#NUM!
CCGTTCGGACTGAACGGTCCAGAC	39	0	8.53294	0	#NUM!
GACGGCCGCAAGGACAAGACGC	39	0	8.53294	0	#NUM!
AATACCAACGGCGTCTCTTATA	39	0	8.53294	0	#NUM!
CCCTGTTTGTTTCGGACGGAT	39	0	8.53294	0	#NUM!
TGCAAGCCAAGAAGAATTGTGA	39	0	8.53294	0	#NUM!
AGATGCGGGCAGAGGACCTCT	39	0	8.53294	0	#NUM!
CTTCATGGTTGTTGGCAAAGCA	40	0	8.75174	0	#NUM!
TCGCTTGGTGCAGCTCGGGACTCGACTGCCGTCT	40	0	8.75174	0	#NUM!
ATGGATAAAGCAGCGTTAGTAC	40	0	8.75174	0	#NUM!
TCGCTTGGTGCAGATCGGGACTCGCCCGCCGCCCCC	40	0	8.75174	0	#NUM!
AAGCAAGGATGACGACGACAAG	40	0	8.75174	0	#NUM!
TTCAGCTGAATTGGCGGAGCT	41	0	8.97053	0	#NUM!
TTTGTAAAGATCTGATTGGG	41	0	8.97053	0	#NUM!
ATTGATTTTCTCCAGGCAGCA	41	0	8.97053	0	#NUM!
CAGGCTTACTCCGACGGCCGC	41	0	8.97053	0	#NUM!
TGAAACGTCTGGGCTGACCGGCAT	41	0	8.97053	0	#NUM!
CCAGTTAGAATTCGGAATTGAA	41	0	8.97053	0	#NUM!
TTGCTGCTGTATAAGAGACGGT	41	0	8.97053	0	#NUM!
TGGATATATGCCTTGGGGACG	42	0	9.18932	0	#NUM!
ACAGGAAAATTTCAAAGATGTA	42	0	9.18932	0	#NUM!
TGGATAAAGCAGCGTTAGTAC	42	0	9.18932	0	#NUM!
ACAAGGAAGAATTATCCT	42	0	9.18932	0	#NUM!
ACAAAAACAAGTCGAACTCAA	42	0	9.18932	0	#NUM!
AAGATGCGGGCGGCTAGGGTT	42	0	9.18932	0	#NUM!
TTGATGAGAAGAGAGGTCGGA	42	0	9.18932	0	#NUM!
TCGCTTGGTGCAGTTCGGGACTCGCATGCCCTCT	42	0	9.18932	0	#NUM!
AATTCAGCTGAATCAGTAGAC	43	0	9.40812	0	#NUM!
CTTGGGGACGGCAGTGCTGGG	43	0	9.40812	0	#NUM!
ATACAGGTTGCATCAA	43	0	9.40812	0	#NUM!
TTTGCAGATCTGGCGACCTTG	43	0	9.40812	0	#NUM!
TTGATGAAAGATTAGTGTCGCT	43	0	9.40812	0	#NUM!
GGCGGATGTAGCCACGTGGATCGTACTCCGTCTTCC	43	0	9.40812	0	#NUM!
TTTGGCTTGCATTTGATTTTA	43	0	9.40812	0	#NUM!
TAGCAGAAAGACGTATATTCC	43	0	9.40812	0	#NUM!
ATCGTGATGACTCGGACAGGT	43	0	9.40812	0	#NUM!
GTTGTTGGCAAAGCAAGGATG	43	0	9.40812	0	#NUM!
ATGTTTGTTGGCAAAGGAAGA	44	0	9.62691	0	#NUM!
TATTAGGATAAGCAACATAGGG	44	0	9.62691	0	#NUM!
AAAGGAGAAGGTGAACAAGGTT	44	0	9.62691	0	#NUM!
TGCCAAAGGAGAGTTGCCCTG	44	0	9.62691	0	#NUM!
TCGCTTGGTGCAGATCGGGACCCGCCCGCCGCCCCC	44	0	9.62691	0	#NUM!
TCTGCGGCGATCATGGATCCT	44	0	9.62691	0	#NUM!
CGGCTAGGGTTGGATTGGGTT	44	0	9.62691	0	#NUM!
TTGATGAGAAGAGAGGTCGGG	44	0	9.62691	0	#NUM!
AGGGCATGGCAACTTTTTCTTC	45	0	9.8457	0	#NUM!
ACATGGCATGGCAGAGGACCT	45	0	9.8457	0	#NUM!
ATGGACTGACTGGACGTATCCGGC	45	0	9.8457	0	#NUM!
ATTTTGCAGATCTGGCGACCT	45	0	9.8457	0	#NUM!
TCTGGACTAACAGAAGATAAC	45	0	9.8457	0	#NUM!
GGGCTTGATGAGAAGAGAGGT	45	0	9.8457	0	#NUM!
TGTTTGTTGGCAAAGGAAGAAA	45	0	9.8457	0	#NUM!
TTTGCCTTGTCGTCGTCATTC	46	0	10.0645	0	#NUM!
CAGAAAACTGTGCAAAGATCCA	46	0	10.0645	0	#NUM!
ATGAAAGATTAGTGTCGCTCA	46	0	10.0645	0	#NUM!
AACGGCGTCTCTTATACAGCA	46	0	10.0645	0	#NUM!
ATGCGGGCAGAGGACCTCTCT	46	0	10.0645	0	#NUM!
TATAAGAGACGGTCGTTGATATT	46	0	10.0645	0	#NUM!
AACATTTGTGGAAGCCGTGGC	46	0	10.0645	0	#NUM!
GGCGGATGTAGCCAAGTGGATCGA	46	0	10.0645	0	#NUM!
AAACTGTATATGTTTGACTTGAA	46	0	10.0645	0	#NUM!
AATCAATCCAGATGCAGCTCC	46	0	10.0645	0	#NUM!
ATGCCCTTCATGGTTGTTGGC	46	0	10.0645	0	#NUM!
TCAGACTTCGCTGGGCCATCA	47	0	10.2833	0	#NUM!
GGAAAGATGGCCGAGCGGTTAA	47	0	10.2833	0	#NUM!
TAATAGATCATTACCGTACATT	48	0	10.5021	0	#NUM!
AGTAACAGGATCAAGACAGGTG	48	0	10.5021	0	#NUM!
GCAAGCCAAGAAGAATTGTGAAT	48	0	10.5021	0	#NUM!
CTTGATGAGAAGAGAGGTCGG	48	0	10.5021	0	#NUM!
TACGTACTCAAAGCAGAGCAAT	49	0	10.7209	0	#NUM!
GCTGAATTGGCGGAGCTCCTG	49	0	10.7209	0	#NUM!
CAAGGACAAGACGCAGGCAAA	49	0	10.7209	0	#NUM!
CAGCTGAATTGGCGGAGCTCC	49	0	10.7209	0	#NUM!
TAATGGTCAGAAGTGCATGTAA	50	0	10.9397	0	#NUM!
AGAGGACCTCTCTCCATGACTT	50	0	10.9397	0	#NUM!
ATACTATGTACATTGGATTCT	50	0	10.9397	0	#NUM!
GCTCTCTGCGGCGATCATGGAT	50	0	10.9397	0	#NUM!
GCTGCGAGGAAGAACTGAGGC	50	0	10.9397	0	#NUM!
TGATGAAGGGCGTGCTTTGGG	51	0	11.1585	0	#NUM!
AAGCAAATCATCCAGACTGTC	52	0	11.3773	0	#NUM!
TGACGTGGTGGGATGGATATA	52	0	11.3773	0	#NUM!
ATATGCTGTATGATAGTGTGTT	52	0	11.3773	0	#NUM!
TTCATGGTTGTTTGCAAAGCA	53	0	11.5961	0	#NUM!
GCAGGCAAATCGTGATGACTC	53	0	11.5961	0	#NUM!
GGAAGAACTGAGGCAAGTCAT	53	0	11.5961	0	#NUM!
TCTGCGGGACTACATAACAAGA	53	0	11.5961	0	#NUM!
AAGAGACGGTCGTTGATATTCAT	54	0	11.8148	0	#NUM!
GAAGAAGATGCGGGCAGAGGAC	54	0	11.8148	0	#NUM!
TGTAGATCCGAGGGCAAGGTC	54	0	11.8148	0	#NUM!
GAGAAGAAGATGCGGGCAGAG	55	0	12.0336	0	#NUM!
ACGACAAGGCAAAAGGTAGGC	55	0	12.0336	0	#NUM!
CAGCTGAATCAGTAGACCTCC	56	0	12.2524	0	#NUM!
GCGGTTACCTGTTGTCGGCCA	57	0	12.4712	0	#NUM!
TTTTGCAGATCTGGCGACCTT	57	0	12.4712	0	#NUM!
CCATCGGATTCCGGCGGGCGGT	57	0	12.4712	0	#NUM!
TGCGGGCAGAGGACCTCTCTCT	58	0	12.69	0	#NUM!
ACCAACGGCGTCTCTTATACA	59	0	12.9088	0	#NUM!
TTCTAACTAGATCTTTGCACA	59	0	12.9088	0	#NUM!
CTGGGAGAATGTCCAAGGTCGGAT	60	0	13.1276	0	#NUM!
CAAGCCAAGAAGAATTGTGAAT	61	0	13.3464	0	#NUM!
GCATGGCAGAGGACCTCTCTC	62	0	13.5652	0	#NUM!
TGACAAATTTTCTGCAGCTCT	62	0	13.5652	0	#NUM!
GCGCCTGTAGCTCAGCGGAT	62	0	13.5652	0	#NUM!
AAGGACAAGACGCAGGCAAAT	62	0	13.5652	0	#NUM!
CCGTCCGGAACAAACAGGGAC	62	0	13.5652	0	#NUM!
GCGCCTGTAGCTCATCGGA	62	0	13.5652	0	#NUM!
ATGCCCTTCATGGTTGTTGGCA	62	0	13.5652	0	#NUM!
TCTGCGGGACTACATAACAAG	62	0	13.5652	0	#NUM!
CAAGAGATCCGTCCGGAACAA	63	0	13.784	0	#NUM!
AGGATTGGGCTCTCTGCGGCG	64	0	14.0028	0	#NUM!
AAGAGTTGTATACGCGAGGCA	64	0	14.0028	0	#NUM!
ATACTGTGTATGGCATTTACTT	64	0	14.0028	0	#NUM!
TGAAGGGCATGGCAACTTTTT	65	0	14.2216	0	#NUM!
TCGCTTGGTGCAGATCGGGACTCGCCTGCCGCCTCC	65	0	14.2216	0	#NUM!
CCAACGGCGTCTCTTATACAG	65	0	14.2216	0	#NUM!
AAAAAAATTGTAGATCCGAGGG	66	0	14.4404	0	#NUM!
GAGGTCGGGGAAGAAACGGGG	66	0	14.4404	0	#NUM!
AAGGTCGGATCCGTACAAGGAA	66	0	14.4404	0	#NUM!
ACTGAACAGAAGAATGAAACCAAC	66	0	14.4404	0	#NUM!
GGCGGATGTAGCCCAGTGGATCCTCTGCCGCTTT	67	0	14.6592	0	#NUM!
GAGGACCTCTCTCTATGGCTT	67	0	14.6592	0	#NUM!
ACGGCGTCTCTTATACAGCAG	67	0	14.6592	0	#NUM!
TGCTGTATAAGAGACGGTCGTTG	67	0	14.6592	0	#NUM!
AAGGAGAAGGTGAACAAGGTTG	67	0	14.6592	0	#NUM!
TTCATGGACGTTGATAAGAAA	67	0	14.6592	0	#NUM!
AGGCCAGGCCTACTCCGACGG	68	0	14.878	0	#NUM!
TGGATTGATTTTCTCCAGGCAG	68	0	14.878	0	#NUM!
TTAGGATAAGCAACATAGGGC	68	0	14.878	0	#NUM!
AGAAGATGCGGGCAGAGGACCT	69	0	15.0967	0	#NUM!
ACTTTACTTGTATGATGATGA	69	0	15.0967	0	#NUM!
AAGATGCGGGCAGAGGACCTCT	70	0	15.3155	0	#NUM!
GGCAAAGCAAGGATGACGACGA	70	0	15.3155	0	#NUM!
TGGGCCGGGTAAGATTGAGTTC	70	0	15.3155	0	#NUM!
GTTGTTGGCAAAGCAAGGATGA	70	0	15.3155	0	#NUM!
CTTATATATGGCAGGAGCTCC	71	0	15.5343	0	#NUM!
TATAAGAGACGGTCGTTGATAT	71	0	15.5343	0	#NUM!
TCGCTTGGTGCAGATCGGGACTCGAATGCCCTCT	71	0	15.5343	0	#NUM!
CTACCTTTTGCCTTGTCGTCGT	71	0	15.5343	0	#NUM!
TGGACAGTTGCATTATAAGAC	71	0	15.5343	0	#NUM!
TTGCCTTGTCGTCGTCATTCT	72	0	15.7531	0	#NUM!
CGGGCAGAGGACCTCTCTCTA	73	0	15.9719	0	#NUM!
TGGGTTGGAGGAGGGGAAAGA	73	0	15.9719	0	#NUM!
GAGAGGTCGGGGAAGAAACGG	74	0	16.1907	0	#NUM!
AGGGAGAAGAAGATGCGGGCA	75	0	16.4095	0	#NUM!
ACCTTTTGCCTTGTCGTCGTC	75	0	16.4095	0	#NUM!
AGAGGTCGGGGAAGAAACGGG	75	0	16.4095	0	#NUM!
GTCGAACTCAATCTTACCCGGC	75	0	16.4095	0	#NUM!
CGCGGGGGCGAAATGGACGGG	75	0	16.4095	0	#NUM!
TGGAAGGGGCATGCAGATTT	75	0	16.4095	0	#NUM!
GATGCGGGCAGAGGACCTCTC	76	0	16.6283	0	#NUM!
ATCCATGATCGCCGCAGAGAG	76	0	16.6283	0	#NUM!
GATTGGGTTGGAGGAGGGGAA	78	0	17.0659	0	#NUM!
TACTGTGTATGGCATTTACTT	78	0	17.0659	0	#NUM!
AGGCAAATCGTGATGACTCGGA	79	0	17.2847	0	#NUM!
AATCAGTAGACCTCCTCACTC	79	0	17.2847	0	#NUM!
TGAAGGGCATGGCAACTTTTTC	80	0	17.5035	0	#NUM!
ACTTTGTAAAGATCTGATTGGG	80	0	17.5035	0	#NUM!
GAAGATGCGGGCAGAGGACCT	80	0	17.5035	0	#NUM!
CGGATTCCGGCGGGCGGTGTC	81	0	17.7223	0	#NUM!
TACCTTTTGCCTTGTCGTCGTC	81	0	17.7223	0	#NUM!
CTGCTACCGCGACAGACTGCT	82	0	17.9411	0	#NUM!
ACAAGGAAAAGATGTATGAGAC	83	0	18.1599	0	#NUM!
TCGCTTGGTGCAGCTCGGGACTCGAATGCCCTCT	84	0	18.3786	0	#NUM!
CTAGGGTTGGATTGGGTTGGA	85	0	18.5974	0	#NUM!
TTTGTAAAGATCTGATTGGGA	85	0	18.5974	0	#NUM!
TTGTAGATCCGAGGGCAAGGTC	85	0	18.5974	0	#NUM!
TGGGCCGGGTAAGATTGAGTT	85	0	18.5974	0	#NUM!
TTTTGCCTTGTCGTCGTCATTC	86	0	18.8162	0	#NUM!
ACAAGGCAAAAGGTAGGCCTG	87	0	19.035	0	#NUM!
TGTATAAGAGACGGTCGTTGATA	88	0	19.2538	0	#NUM!
AAAATTGTAGATCCGAGGGCAA	90	0	19.6914	0	#NUM!
TTGTTGGCAAAGGAAGAAAAA	91	0	19.9102	0	#NUM!
GGCCCTATCGTCTAGT	92	0	20.129	0	#NUM!
GGCGGATGTAGCCACGTGGATCGTACTCCGTCTT	92	0	20.129	0	#NUM!
GGGAGAATGTCCAAGGTCGGAT	92	0	20.129	0	#NUM!
TAACAGGATCAAGACAGGTGT	94	0	20.5666	0	#NUM!
GGCGGATGTAGCCAAGTGGATCCTCTGCCGCTTT	98	0	21.4418	0	#NUM!
TGAATACCAACGGCGTCTCT	99	0	21.6606	0	#NUM!
ATTGTAGATCCGAGGGCAAGGT	99	0	21.6606	0	#NUM!
CTGAATCAGTAGACCTCCTCA	99	0	21.6606	0	#NUM!
AGGCCAGGCTTACTCCGACGGC	102	0	22.3169	0	#NUM!
GCTTATATATGGCAGGAGCTC	102	0	22.3169	0	#NUM!
GGCCAGGCTTACTCCGACGGC	102	0	22.3169	0	#NUM!
CGGCCGCAAGGACAAGACGCA	102	0	22.3169	0	#NUM!
GCAAAGCAAGGATGACGACGA	103	0	22.5357	0	#NUM!
AAAGATGAACCGGACAGACGTCAA	104	0	22.7545	0	#NUM!
AGAGGTGAACCTGCATATTTAT	104	0	22.7545	0	#NUM!
TGGTTGTTGGCAAAGCAAGGA	104	0	22.7545	0	#NUM!
ATGTTTGTTGGCAAAGGAAGAA	104	0	22.7545	0	#NUM!
CAGGATCAAGACAGGTGTTCAG	104	0	22.7545	0	#NUM!
GCGCGGGGGCGAAATGGACGG	105	0	22.9733	0	#NUM!
TGCGGCGATCATGGATCCTTG	105	0	22.9733	0	#NUM!
GAAGATGCGGGCAGAGGACCTC	106	0	23.1921	0	#NUM!
TGCTGTATAAGAGACGGTCGTT	106	0	23.1921	0	#NUM!
TGCTACCGCGACAGACTGCTG	107	0	23.4109	0	#NUM!
AGCTGAATTGGCGGAGCTCCT	107	0	23.4109	0	#NUM!
AACGGCGTCTCTTATACAGCAG	107	0	23.4109	0	#NUM!
TCCGGAACAAACAGGGACAAA	107	0	23.4109	0	#NUM!
AGGGCATAAGTTGATGAGCTG	108	0	23.6297	0	#NUM!
TTGCAGATCTGGCGACCTTGC	108	0	23.6297	0	#NUM!
ATTGTAGATCCGAGGGCAAGG	108	0	23.6297	0	#NUM!
AGAGGACCTCTCTCTATGGCT	109	0	23.8485	0	#NUM!
GAAGAAGATGCGGGCAGAGGA	109	0	23.8485	0	#NUM!
AATACCAACGGCGTCTCTTAT	111	0	24.2861	0	#NUM!
TTGTTGGCAAAGGAAGAAAAAG	113	0	24.7237	0	#NUM!
GGGTTGGATTGGGTTGGAGGA	115	0	25.1612	0	#NUM!
CATCGGATTCCGGCGGGCGGT	115	0	25.1612	0	#NUM!
TGCCCTTCATGGTTGTTGGCA	119	0	26.0364	0	#NUM!
AGGCAAAAGGTAGGCCTGCCT	119	0	26.0364	0	#NUM!
TACCTTTTGCCTTGTCGTCGT	119	0	26.0364	0	#NUM!
ATACCAACGGCGTCTCTTATA	120	0	26.2552	0	#NUM!
GCTCTCTGCGGCGATCATGGA	121	0	26.474	0	#NUM!
CAAGCCAAGAAGAATTGTGAA	122	0	26.6928	0	#NUM!
AGGGCTTGATGAGAAGAGAGGT	125	0	27.3492	0	#NUM!
TGCGGGCAGAGGACCTCTCTC	125	0	27.3492	0	#NUM!
ATACTGTGTATGGCATTTACT	127	0	27.7868	0	#NUM!
ACATGGCATGGCAGAGGACCTC	128	0	28.0056	0	#NUM!
CATGGCATGGCAGAGGACCTCT	130	0	28.4431	0	#NUM!
AAGATGCGGGCAGAGGACCTC	132	0	28.8807	0	#NUM!
ATAAGAGACGGTCGTTGATATT	133	0	29.0995	0	#NUM!
TGGGTCAGAAGCGATGAATTT	135	0	29.5371	0	#NUM!
AAACTGTATATGTTTGACTTGA	137	0	29.9747	0	#NUM!
AACAGGATCAAGACAGGTGTT	140	0	30.6311	0	#NUM!
TCGCTTGGTGCAGCTCGGGACTCGCATGCCCTCT	141	0	30.8499	0	#NUM!
TTGTAAAGATCTGATTGGGA	142	0	31.0687	0	#NUM!
TGCGAGGAAGAACTGAGGCAA	147	0	32.1626	0	#NUM!
AGGCCAGGCTTACTCCGACGG	149	0	32.6002	0	#NUM!
ATGAATACCAACGGCGTCTCT	150	0	32.819	0	#NUM!
CTGCGAGGAAGAACTGAGGCA	151	0	33.0378	0	#NUM!
TGGGTCAGAAGCGATGAATTTC	151	0	33.0378	0	#NUM!
AAAGCAAGGATGACGACGACA	153	0	33.4754	0	#NUM!
ATGAATACCAACGGCGTCTCTT	159	0	34.7882	0	#NUM!
CCCGGACTCGGCAGGAGGAGC	165	0	36.1009	0	#NUM!
AAGAAGATGCGGGCAGAGGAC	166	0	36.3197	0	#NUM!
TCTGCGGAGAGGAGCTAGTTAC	167	0	36.5385	0	#NUM!
AAAGCAAGGATGACGACGACAA	175	0	38.2889	0	#NUM!
TGAATACCAACGGCGTCTCTTA	175	0	38.2889	0	#NUM!
TCGCTTGGTGCAGATCGGGACTCGCATGCCCTCT	176	0	38.5076	0	#NUM!
AATTGTAGATCCGAGGGCAAG	178	0	38.9452	0	#NUM!
CAAAGCAAGGATGACGACGAC	190	0	41.5708	0	#NUM!
GCAAATCGTGATGACTCGGAC	195	0	42.6647	0	#NUM!
AAATTGTAGATCCGAGGGCAA	195	0	42.6647	0	#NUM!
TAAGAGACGGTCGTTGATATTCA	199	0	43.5399	0	#NUM!
CGAACTCAATCTTACCCGGCC	199	0	43.5399	0	#NUM!
TCGAACTCAATCTTACCCGGCC	204	0	44.6339	0	#NUM!
CAAGGATGACGACGACAAGGC	204	0	44.6339	0	#NUM!
TCAGCTGAATTGGCGGAGCTC	204	0	44.6339	0	#NUM!
CAAGGATGACGACGACAAGGCA	211	0	46.1654	0	#NUM!
AAGAGGTGAACCTGCATATTTA	214	0	46.8218	0	#NUM!
TACCAACGGCGTCTCTTATAC	215	0	47.0406	0	#NUM!
AGAGGTGAACCTGCATATTTA	218	0	47.697	0	#NUM!
GCAAGGACAAGACGCAGGCAA	222	0	48.5721	0	#NUM!
TGTTTGTTGGCAAAGGAAGAA	222	0	48.5721	0	#NUM!
TCAGCTGAATCAGTAGACCTC	226	0	49.4473	0	#NUM!
TGACAGAAGAGAGTGAGCACTCGTATGCACTCTTC	226	0	49.4473	0	#NUM!
AAAAAATTGTAGATCCGAGGG	231	0	50.5413	0	#NUM!
AAAAATTGTAGATCCGAGGGCA	236	0	51.6353	0	#NUM!
AGAGGACCTCTCTCTATGGCTT	237	0	51.854	0	#NUM!
AAAAAATTGTAGATCCGAGGGC	244	0	53.3856	0	#NUM!
CGCAAGGACAAGACGCAGGCAA	245	0	53.6044	0	#NUM!
TTTGTTGGCAAAGGAAGAAAA	248	0	54.2608	0	#NUM!
CCGCAAGGACAAGACGCAGGC	253	0	55.3547	0	#NUM!
CATGGCATGGCAGAGGACCTC	264	0	57.7615	0	#NUM!
TTATATATGGCAGGAGCTCCG	267	0	58.4178	0	#NUM!
TTCAGCTGAATCAGTAGACCT	269	0	58.8554	0	#NUM!
ATGGCATGGCAGAGGACCTCTC	273	0	59.7306	0	#NUM!
TTGTAGATCCGAGGGCAAGGT	273	0	59.7306	0	#NUM!
AAGCAAGGATGACGACGACAA	290	0	63.4501	0	#NUM!
AAGGAGAAGGTGAACAAGGTT	305	0	66.732	0	#NUM!
TTGGCAAAGCAAGGATGACGAC	306	0	66.9508	0	#NUM!
TGAATCAGTAGACCTCCTCAC	324	0	70.8891	0	#NUM!
TCGAACTCAATCTTACCCGGC	329	0	71.983	0	#NUM!
TAAGAGACGGTCGTTGATATTC	343	0	75.0461	0	#NUM!
TAACAGGATCAAGACAGGTGTT	351	0	76.7965	0	#NUM!
CCGGACTCGGCAGGAGGAGCT	353	0	77.2341	0	#NUM!
TGTATAAGAGACGGTCGTTGAT	362	0	79.2032	0	#NUM!
TTAGGATAAGCAACATAGGGCA	370	0	80.9536	0	#NUM!
TTCATGGTTGTTGGCAAAGCA	370	0	80.9536	0	#NUM!
TGGCAAAGCAAGGATGACGAC	373	0	81.61	0	#NUM!
TTGTTGGCAAAGCAAGGATGA	383	0	83.7979	0	#NUM!
AGGATGACGACGACAAGGCAA	431	0	94.3	0	#NUM!
AAGAGACGGTCGTTGATATTCA	433	0	94.7376	0	#NUM!
AAAAATTGTAGATCCGAGGGC	479	0	104.802	0	#NUM!
AGAGACGGTCGTTGATATTCAT	502	0	109.834	0	#NUM!
TTTGTTGGCAAAGGAAGAAAAA	515	0	112.679	0	#NUM!
ATGGCATGGCAGAGGACCTCT	587	0	128.432	0	#NUM!
TAGGATAAGCAACATAGGGCAC	621	0	135.871	0	#NUM!
AGGGCATGGCAACTTTTTCTT	635	0	138.934	0	#NUM!
AGGAGGAGCTCGAGTCGAGGA	636	0	139.153	0	#NUM!
TAGGATAAGCAACATAGGGCA	666	0	145.716	0	#NUM!
AAGGATGACGACGACAAGGCA	696	0	152.28	0	#NUM!
GCTGAATCAGTAGACCTCCTC	1152	0	252.05	0	#NUM!
AAAATTGTAGATCCGAGGGCA	1159	0	253.582	0	#NUM!	57445	0	12568.6	0
ACTAAAGTTGAGGTAGGCCAT	0	10	0	1.55985	#DIV/0!
TCTTGACTCTGATACCATGTAGAA	0	10	0	1.55985	#DIV/0!
ACTAAATCAGTACAGCTCAAT	0	10	0	1.55985	#DIV/0!
GTTTCGTCGGCTCATAC	0	10	0	1.55985	#DIV/0!
TTAGATGAACAGTTGAGATGTC	0	10	0	1.55985	#DIV/0!
GTCCGGTGAAGTGTTCGGAT	0	10	0	1.55985	#DIV/0!
TTCCTGTTCAGCAGATTCAGA	0	10	0	1.55985	#DIV/0!
TCTGACTTGAATGTGACCGGTG	0	10	0	1.55985	#DIV/0!
GCATGCAAATGTAGAGTTTTA	0	10	0	1.55985	#DIV/0!
TGTTCTCAGATTGTCTTCGTG	0	10	0	1.55985	#DIV/0!
GGCGGATGTAGCCAAGTGGTTGTATGGCGTTTTTT	0	10	0	1.55985	#DIV/0!
GGCGGATGTAGCCAAGTGGTAGTATGACGTCTTCT	0	10	0	1.55985	#DIV/0!
GAACCTGCGGAAGGAT	0	10	0	1.55985	#DIV/0!
TCGTGGATTGCTGCAAAGGGAA	0	10	0	1.55985	#DIV/0!
TAACCAAGTATTGTCGCTTTT	0	10	0	1.55985	#DIV/0!
GAGCCCCGTGGACTAGC	0	10	0	1.55985	#DIV/0!
TTCATTTGGAAGCACAGTTTA	0	10	0	1.55985	#DIV/0!
TATTAACAGACTATGTATGGCATT	0	10	0	1.55985	#DIV/0!
TTCCTGAAGCATACAACCAGCA	0	10	0	1.55985	#DIV/0!
TTCAGCAACAGAATACTGTAT	0	10	0	1.55985	#DIV/0!
TACAAAGTGAAACTAAATCAG	0	10	0	1.55985	#DIV/0!
AAAATTGGAACGATACAGAGAA	0	10	0	1.55985	#DIV/0!
TATCAACTTTCGATGGTAGGA	0	10	0	1.55985	#DIV/0!
AAAAAAAGGAATTTCACTTATT	0	10	0	1.55985	#DIV/0!
ATTGTTAATTGCATATACATAT	0	10	0	1.55985	#DIV/0!
TTTGTCGAAGATAATGTACTAT	0	10	0	1.55985	#DIV/0!
AGCAACATAGGGCACAAAGAAAG	0	10	0	1.55985	#DIV/0!
TTACTCACTTTCTTTGTGCTC	0	10	0	1.55985	#DIV/0!
CCGGATGCAGTGACGGAGCTAG	0	10	0	1.55985	#DIV/0!
AGAAAGTGAGTAAAGAACTTT	0	10	0	1.55985	#DIV/0!
TGATGAAAATCGTATGTGTCCAA	0	10	0	1.55985	#DIV/0!
AAAACGTCCGACGTTGGACCGGCT	0	10	0	1.55985	#DIV/0!
TGGACAATTTCAGAATTACCT	0	10	0	1.55985	#DIV/0!
ATATCGTAAATTTGTTTCGTA	0	10	0	1.55985	#DIV/0!
CCTGCTCTGAACGAGAACACGGTG	0	10	0	1.55985	#DIV/0!
TATACAGCAGCAACTTTGGACA	0	10	0	1.55985	#DIV/0!
AACAGACTATGTATGGCATTTAC	0	10	0	1.55985	#DIV/0!
AAATTAGGAAGGACTTTTACGGAT	0	10	0	1.55985	#DIV/0!
ATATTTGACAAAGAGATTGGA	0	10	0	1.55985	#DIV/0!
TTGCAGTGTTTGATGGAAGA	0	10	0	1.55985	#DIV/0!
AGAAGGTGAATAAGGTTGTCA	0	10	0	1.55985	#DIV/0!
TTCTCAGATAATGTTGTTGGG	0	10	0	1.55985	#DIV/0!
ACAAGAGGAGGTAGCCTGTTT	0	10	0	1.55985	#DIV/0!
GGCGGATGTAGCCAAGTGGATAGCGTGCCGTGTTC	0	10	0	1.55985	#DIV/0!
ACCAACGCATCGGAGGAAGACGAC	0	10	0	1.55985	#DIV/0!
TGGTAGAAAATAGGTAGTACT	0	10	0	1.55985	#DIV/0!
CTAGATCGTGGGACGGAT	0	10	0	1.55985	#DIV/0!
CTCTGACCTGCAGCCGGCGGT	0	10	0	1.55985	#DIV/0!
ATGGAACTCAAGGATGGAAT	0	10	0	1.55985	#DIV/0!
ACTAGTAGTTAAACCAAGTATA	0	10	0	1.55985	#DIV/0!
TGTGACGAGGAAGATAAGTCAA	0	10	0	1.55985	#DIV/0!
GGGCTAAGTCGGTCCGGC	0	10	0	1.55985	#DIV/0!
ACACACTAGTAGTTAAACCAAG	0	10	0	1.55985	#DIV/0!
TCCAATCGGGGATGACAGCAAG	0	10	0	1.55985	#DIV/0!
CTCGCCGGAGGAGCGTGCAGC	0	10	0	1.55985	#DIV/0!
GGCGGATGTAGCCAAGTGGAACGGATTGCCGTTTT	0	10	0	1.55985	#DIV/0!
TTTCTGTAAACTGAAGGCAAACAT	0	10	0	1.55985	#DIV/0!
AACGAGAAAGGTCTGAATCGGTTA	0	10	0	1.55985	#DIV/0!
ACCGGACACCGCGCGACGTGC	0	10	0	1.55985	#DIV/0!
GCGGCGAGAGCGGGTCGCCG	0	10	0	1.55985	#DIV/0!
CACGCAGGACTGTGAACGTACGGC	0	10	0	1.55985	#DIV/0!
AGAAGTGCATGCAAATGTAGA	0	10	0	1.55985	#DIV/0!
AGAATCCAATGTACATAGTATT	0	10	0	1.55985	#DIV/0!
GTAAGTAAATCATCAAGACTG	0	10	0	1.55985	#DIV/0!
AACAATCGTCGCCAAGGCATT	0	10	0	1.55985	#DIV/0!
AAGTGCATGCAAATGTAGAGTT	0	10	0	1.55985	#DIV/0!
TATTACTTCGCATATCTGAAA	0	10	0	1.55985	#DIV/0!
ATAGACGTAGCAGCAAACAT	0	10	0	1.55985	#DIV/0!
AACATTATCAGGATAAGCAACAT	0	10	0	1.55985	#DIV/0!
TCGAAAGTACACCATAACAGCA	0	10	0	1.55985	#DIV/0!
AATTTGGTAGAAAATAGGTAG	0	10	0	1.55985	#DIV/0!
AACTCCAAGTTGGTCTGGACAGCC	0	10	0	1.55985	#DIV/0!
CTTAGTTTATTGATGACACTG	0	10	0	1.55985	#DIV/0!
GAAGACTCACAAGTAGGACAACAA	0	10	0	1.55985	#DIV/0!
AATGCACTCAGACATACTGCA	0	10	0	1.55985	#DIV/0!
GGGACGGGGTAACCCCGGCA	0	10	0	1.55985	#DIV/0!
AAAGACGTGTATACTTAGAAACGA	0	10	0	1.55985	#DIV/0!
ATTAGAGCTGCAGAAAATTTG	0	10	0	1.55985	#DIV/0!
TTTCGACAAGGATCTGGATCT	0	10	0	1.55985	#DIV/0!
CTGTAGTCAGGCCCTGAAGATGTT	0	10	0	1.55985	#DIV/0!
TCTCTGTGATGATGAAAAC	0	10	0	1.55985	#DIV/0!
AGCTCGATGCCAGAATAA	0	10	0	1.55985	#DIV/0!
CTGATGCAAGTTACCGATCAA	0	10	0	1.55985	#DIV/0!
ATAAGGTTGTCAATGGAGAAAA	0	10	0	1.55985	#DIV/0!
TCGAACGAGAAACTGCAATCTG	0	10	0	1.55985	#DIV/0!
AGGAACAGGTGGTAATGTCAT	0	10	0	1.55985	#DIV/0!
AAATTCTTCATCGTCGTCATC	0	10	0	1.55985	#DIV/0!
CTTGCACATGGGTAAGCCGAT	0	10	0	1.55985	#DIV/0!
CGCGGCGACGGGGGCGGGCGGATGCCGTCTTCTGC	0	10	0	1.55985	#DIV/0!
GGCACCTCGATGTCGGCTCTTC	0	10	0	1.55985	#DIV/0!
CCCTTAATGCAGGTTTCGTCGGC	0	10	0	1.55985	#DIV/0!
AAGACACGTAGTAGCATATCAT	0	10	0	1.55985	#DIV/0!
ACGTGCAAATCGTTCG	0	10	0	1.55985	#DIV/0!
CAGAATTCAAATGGATACGTGCTT	0	10	0	1.55985	#DIV/0!
AAGACAATCTGAGAACAAGTG	0	10	0	1.55985	#DIV/0!
AAAACTGGACCAAAAGCGACGGAT	0	10	0	1.55985	#DIV/0!
TGAATAAGGTTGTCAATGGAG	0	10	0	1.55985	#DIV/0!
GGCGGATGTAGCCAAGTGGATCGTAGGCTGTCTTC	0	10	0	1.55985	#DIV/0!
CTGGTAGGAGACTGACCGGTG	0	10	0	1.55985	#DIV/0!
GGAGGCAGCGGGGATTC	0	10	0	1.55985	#DIV/0!
GGCGGATGTAGCCAAGTGGTTCTTTTGCCGTTTTT	0	10	0	1.55985	#DIV/0!
AGGGCAGGCACACAGTTACAT	0	10	0	1.55985	#DIV/0!
TAAGGCTGCATGCCCCGTGTA	0	10	0	1.55985	#DIV/0!
ACGGGCGCGTACTCAGCACGGT	0	10	0	1.55985	#DIV/0!
TAGATGGTAAATTATTTTCAT	0	10	0	1.55985	#DIV/0!
CGCGGCGACGGGGGCGA	0	10	0	1.55985	#DIV/0!
AACTTAGAGGTGATTTGGT	0	10	0	1.55985	#DIV/0!
ACTTCGGTGGGACATCAGCAG	0	10	0	1.55985	#DIV/0!
CGTGAGGAGGTGTACATGCTG	0	10	0	1.55985	#DIV/0!
GGTCCCATGGTCTAGTGG	0	10	0	1.55985	#DIV/0!
ACAATCTGAGAACAAGTGAAAGAA	0	10	0	1.55985	#DIV/0!
CGAAGCATTGGTGTTTCGTCGGT	0	10	0	1.55985	#DIV/0!
GCGAAACAGGACAGCTTGCGG	0	10	0	1.55985	#DIV/0!
ACGAGAAAGAAATCGT	0	10	0	1.55985	#DIV/0!
TAATAGAGAAATATAAACTAA	0	10	0	1.55985	#DIV/0!
ATAAGTCTGAACCATACAAACTTT	0	10	0	1.55985	#DIV/0!
TTTCTTTGTACGGATCCGACC	0	10	0	1.55985	#DIV/0!
TCTCGAACATTTCAGACGACCCT	0	10	0	1.55985	#DIV/0!
GATGTGCCGGATGCAGTGACG	0	10	0	1.55985	#DIV/0!
AAAGATTAAGGCACTGTTCGGCAA	0	10	0	1.55985	#DIV/0!
TACTCAATAGATCTTGTAACAA	0	10	0	1.55985	#DIV/0!
GGTGATTTGTTGGATGACA	0	10	0	1.55985	#DIV/0!
TATCAGAACGACACCAAAACTA	0	10	0	1.55985	#DIV/0!
ACAAATCGTATAAAGGAGAAT	0	10	0	1.55985	#DIV/0!
GGCGGATGTAGCCAAGTGGATGGTTGCCGGCTTTT	0	10	0	1.55985	#DIV/0!
CCTTTGGTAAGTAGTAGGAGCT	0	10	0	1.55985	#DIV/0!
CCTGTCCATAGCTCGTACGGTG	0	10	0	1.55985	#DIV/0!
GCATACTTATCTGTTGTGTCCT	0	10	0	1.55985	#DIV/0!
TTTGCAGTTTGGAGATTAGATA	0	10	0	1.55985	#DIV/0!
ACTATGTACATTGGATTTTGA	0	10	0	1.55985	#DIV/0!
AAGTGTTGAAAGAAGTCGCGAG	0	10	0	1.55985	#DIV/0!
AAAAGAAGACACAACTGACAA	0	10	0	1.55985	#DIV/0!
GTGCTCGTCGGGTTCAACGGC	0	10	0	1.55985	#DIV/0!
ATTTACTTGTAGAAGAAGCTAAA	0	10	0	1.55985	#DIV/0!
GCGGAGCAGTAAGAACCGGC	0	10	0	1.55985	#DIV/0!
AACCAATGACTATTCATGATTCC	0	10	0	1.55985	#DIV/0!
AGACTTTTAGGGACTAAAGACGGT	0	10	0	1.55985	#DIV/0!
GTTCGGAAATGTAGATACGACGGA	0	10	0	1.55985	#DIV/0!
TCTTCAAGAACAATCGTCGCCA	0	10	0	1.55985	#DIV/0!
AGAAGATTCTGCAGAATTTAT	0	10	0	1.55985	#DIV/0!
AAGCACAGATATCGTAAATTT	0	10	0	1.55985	#DIV/0!
ACTGGGATCTGAACCAGATGA	0	10	0	1.55985	#DIV/0!
ATAATATGTCTGCGGGATTA	0	10	0	1.55985	#DIV/0!
GGGGGCCGCAGTGACCAG	0	10	0	1.55985	#DIV/0!
AGCGATGAACTCTAGCTAGACGCA	0	10	0	1.55985	#DIV/0!
TAATCATGGACAAGCAATAAT	0	10	0	1.55985	#DIV/0!
GGCGGATGTAGCCCAGTGGATCGTATTCCCTCTTC	0	10	0	1.55985	#DIV/0!
ATTCTATAGTAATACGTTGGT	0	10	0	1.55985	#DIV/0!
ATTGTATCCTTAACCATTTCTTTTCTTATTCCTTC	0	10	0	1.55985	#DIV/0!
ATCAAAGATTGCAGTGACAAT	0	10	0	1.55985	#DIV/0!
GTTCGGATGAACGGATCGGACGGC	0	10	0	1.55985	#DIV/0!
AGCTGGGTTTAGACCGTCGTG	0	10	0	1.55985	#DIV/0!
AGAATGCCCAAGGTCGGATCCGT	0	10	0	1.55985	#DIV/0!
ATCTGGAGAATTAGATGGCATAT	0	10	0	1.55985	#DIV/0!
TCTGTGTGATGAAGA	0	10	0	1.55985	#DIV/0!
AATTCTAAGATAGCATCGTTGTAC	0	10	0	1.55985	#DIV/0!
AATACGAAAGCGGACATTGGTATC	0	10	0	1.55985	#DIV/0!
AGATTTGAAATCTGTTGGGC	0	10	0	1.55985	#DIV/0!
ACGTCACACTAGATCTCGGACGCC	0	10	0	1.55985	#DIV/0!
AGAAGCATGGTTCAGCCAATT	0	10	0	1.55985	#DIV/0!
GTGAATAAGGTTGTCAATGGA	0	10	0	1.55985	#DIV/0!
GGCGGATGTAGCCAAGTGGATGGTTGCCCGTTTTT	0	10	0	1.55985	#DIV/0!
ACGCCTTACCTTTGTAGAGACGCA	0	10	0	1.55985	#DIV/0!
ATCATTAGAATCGATCAAGGACAA	0	10	0	1.55985	#DIV/0!
CCTTGTGGTCGTGGGT	0	10	0	1.55985	#DIV/0!
TCTAAGGCTGTTTTCATGGCC	0	10	0	1.55985	#DIV/0!
AATCTGAGAACAAGTGAAAGAATT	0	10	0	1.55985	#DIV/0!
ACAGACTATGTATGGCATTTATCTTATTCCGTCT	0	10	0	1.55985	#DIV/0!
AAGCTGGGGGATGTTGACTGG	0	10	0	1.55985	#DIV/0!
ATGAACATACATACATCGTCAGGA	0	10	0	1.55985	#DIV/0!
CCAAAAGTCGGGGTTTT	0	10	0	1.55985	#DIV/0!
CTGGATAAAAAGATGATTAGA	0	10	0	1.55985	#DIV/0!
AGAACCGGTATAGTTCTA	0	10	0	1.55985	#DIV/0!
TTTTGGATAGTCTGGATGA	0	10	0	1.55985	#DIV/0!
CGACTTCTTATCGTCAGGCTG	0	10	0	1.55985	#DIV/0!
AAGAAATAGATCGATGCGGACACA	0	10	0	1.55985	#DIV/0!
CGCCGCCCCCGACGTCGCGAG	0	10	0	1.55985	#DIV/0!
CTCAGTGTCATCAATAAACTA	0	10	0	1.55985	#DIV/0!
AGGGATCGACGTCAACCCCGAA	0	10	0	1.55985	#DIV/0!
AGGCGACCCGGGTTCGTTTCCCGGCA	0	10	0	1.55985	#DIV/0!
GTTCACATCGTTCGGTCGTGC	0	10	0	1.55985	#DIV/0!
ATCTTTAGTTTTAGATCGTCAAAT	0	10	0	1.55985	#DIV/0!
ATAATAAGATAAACTGAGTTAG	0	10	0	1.55985	#DIV/0!
AATTTATCAAGAAAACTATCGC	0	10	0	1.55985	#DIV/0!
TAGTAGGATCAAGACAGGTG	0	10	0	1.55985	#DIV/0!
TTGGCTTGCATTTGATTTTAT	0	10	0	1.55985	#DIV/0!
TAAACCACGATCGAAT	0	10	0	1.55985	#DIV/0!
ATTTTCCTGTTCAGCAGATTC	0	10	0	1.55985	#DIV/0!
AGTGTTGGATTGTTCACCCACCA	0	10	0	1.55985	#DIV/0!
GAGGGTGCGGTTTGGATGTGC	0	10	0	1.55985	#DIV/0!
TGACGACTTCAGTGATTAAGGGCG	0	10	0	1.55985	#DIV/0!
GGCGGATGTAGCCAAGTGGATTGGATTGCCGTTTT	0	10	0	1.55985	#DIV/0!
CAAAGGGAATCAGTTAGACGCG	0	10	0	1.55985	#DIV/0!
ATCCAAGGTCTATCGTCGAGTA	0	10	0	1.55985	#DIV/0!
CTCAAAAGAACAAAGCGGCTT	0	10	0	1.55985	#DIV/0!
AGTAGGATCAAGACAGGTGT	0	10	0	1.55985	#DIV/0!
CCCAAAAGTCGGGGTTTGTCT	0	10	0	1.55985	#DIV/0!
ATTTGATTCGATGCAAACCTA	0	10	0	1.55985	#DIV/0!
AAGGAGAACGTATACCCATCT	0	10	0	1.55985	#DIV/0!
ATGAACAAATCTGACGGACCGGCC	0	10	0	1.55985	#DIV/0!
AAATCCGTAATTTTTGGCACC	0	10	0	1.55985	#DIV/0!
TCAACTGAACAGAAGGATGGAACC	0	10	0	1.55985	#DIV/0!
GTTGGATTCGGTTTGGAA	0	10	0	1.55985	#DIV/0!
AATGGAGAAAATGTTTGCTGCT	0	10	0	1.55985	#DIV/0!
TCGTAGATCTCTCTTTCGGCA	0	10	0	1.55985	#DIV/0!
GAGGTATCTGTTCGGAGGCAT	0	10	0	1.55985	#DIV/0!
TTAACTACTAGTGTGTTCATC	0	10	0	1.55985	#DIV/0!
AAGAGGTGAACCTGCATACTT	0	10	0	1.55985	#DIV/0!
AATGACTGATAATAGGACACA	0	10	0	1.55985	#DIV/0!
ATTTCTGGAAAATGATGAAAAT	0	10	0	1.55985	#DIV/0!
AAAATTACTGATAATAGGACACA	0	10	0	1.55985	#DIV/0!
TGGACAGACATGGGCAGGAAT	0	10	0	1.55985	#DIV/0!
CCCTGTGGTTTGTCGGGAGCAT	0	10	0	1.55985	#DIV/0!
TCGTTGAAGACCAACAATTGC	0	10	0	1.55985	#DIV/0!
ATCAAGCATCATGTCATGGACA	0	10	0	1.55985	#DIV/0!
TGTAGACTTCCCAAACAGACCCGT	0	10	0	1.55985	#DIV/0!
TAACAGACTATGTATGGCATTTAC	0	10	0	1.55985	#DIV/0!
AGAGAAATATAAACTAATCTGC	0	10	0	1.55985	#DIV/0!
CCAGCAGCCGCGGTAATTCCA	0	10	0	1.55985	#DIV/0!
AAAAAGACGTGTATACTTAGAAAC	0	10	0	1.55985	#DIV/0!
TCTAATAGATTATTACCGTAC	0	10	0	1.55985	#DIV/0!
TATTATTAATTCTTAGAACAG	0	10	0	1.55985	#DIV/0!
CGCCGCCCCCGACGTCGCGA	0	10	0	1.55985	#DIV/0!
ATTAACAGACTATGTATGGCT	0	10	0	1.55985	#DIV/0!
TCTCAAGAACATGCTGCAGAG	0	10	0	1.55985	#DIV/0!
GGCGGATGTAGCCAAGTGGAACGGTTGGCCGTTTT	0	10	0	1.55985	#DIV/0!
TATTAGATAAAAGGCTGACGT	0	10	0	1.55985	#DIV/0!
AAGCCAATGATTAGAGGCATT	0	10	0	1.55985	#DIV/0!
CTGGATAGCGGTCGACGT	0	10	0	1.55985	#DIV/0!
CAACAGCACCATGGTCATCAG	0	10	0	1.55985	#DIV/0!
ACATTATTCTTTGAGGATCGTC	0	10	0	1.55985	#DIV/0!
GTTCTGATCGTGGGGGT	0	10	0	1.55985	#DIV/0!
TGTAGAATTGAGTGGCAGATA	0	10	0	1.55985	#DIV/0!
ATCAGTTAGACGCGGAAAAATC	0	10	0	1.55985	#DIV/0!
GCAAAAAAAGCGGCACATCTG	0	10	0	1.55985	#DIV/0!
ATTTCTGGAAAATGATGAAAA	0	10	0	1.55985	#DIV/0!
AGACTGGAGTAGAGGTGAGCTT	0	10	0	1.55985	#DIV/0!
CATTCGCAATTCTTCTTGGCT	0	10	0	1.55985	#DIV/0!
GACGCTTTGGCCGAGTGGTTAAGGCTTTCGTATTCC	0	10	0	1.55985	#DIV/0!
CGAACTCAAAAGAACAAAGCGGCT	0	10	0	1.55985	#DIV/0!
TCGCGGCGACGGGGGCGGG	0	10	0	1.55985	#DIV/0!
GGCGGATGTAGCCAAGGGGATTGGATGGCGGTTTT	0	10	0	1.55985	#DIV/0!
TAACTACTAGTGTGTTCATCA	0	10	0	1.55985	#DIV/0!
TCTAGTGGTTAGGACATTGGAC	0	10	0	1.55985	#DIV/0!
ACAGCTACGTGTAGATCGGACGGC	0	10	0	1.55985	#DIV/0!
TGGGCTAAGTCGGTCC	0	10	0	1.55985	#DIV/0!
CGATGGCACAGTATAAATCTA	0	10	0	1.55985	#DIV/0!
TGGAATTCTTTAAATTTCTGGT	0	10	0	1.55985	#DIV/0!
CAATCTATGGGTTCTGGGCCA	0	10	0	1.55985	#DIV/0!
AAGACTTATGAACCAAACAGGGCC	0	11	0	1.71584	#DIV/0!
GATTCGATCGTCAGTATCC	0	11	0	1.71584	#DIV/0!
GGCGGATGTAGCCAAGTGGAATGGTTGGCCGCTTT	0	11	0	1.71584	#DIV/0!
TCTTATGCTTTTGCTATTTGATCG	0	11	0	1.71584	#DIV/0!
TTTGGATTGAAGGGAGTTTTT	0	11	0	1.71584	#DIV/0!
AACCCACAAAGGGTGTTGGTC	0	11	0	1.71584	#DIV/0!
ATGGAACAATGTAGGCATT	0	11	0	1.71584	#DIV/0!
ATCAGATCTTTTATAAAGTCA	0	11	0	1.71584	#DIV/0!
CGTAGCCGTTGGATCTGTTCCGGT	0	11	0	1.71584	#DIV/0!
AATCCGAGTGGCGGCA	0	11	0	1.71584	#DIV/0!
CATAATTTCGGATATCGCCGCT	0	11	0	1.71584	#DIV/0!
ATCATTGGAAGCTCGTTGGAG	0	11	0	1.71584	#DIV/0!
TTGTTATGTAGTCCCGCAGAC	0	11	0	1.71584	#DIV/0!
ATCCCCACGGTCGGCG	0	11	0	1.71584	#DIV/0!
ATACAAATTTTCTGAGAAATC	0	11	0	1.71584	#DIV/0!
GTTGGAAGCGGGCAGTTGTCG	0	11	0	1.71584	#DIV/0!
TATCAGTAATTTAAGTTATTT	0	11	0	1.71584	#DIV/0!
ATTTACAGTTTCACGATGCGGG	0	11	0	1.71584	#DIV/0!
ATCTGGTCGGTTTATTTACAG	0	11	0	1.71584	#DIV/0!
GCGTCTGTAGTCCAACGGTTTTTCGTATTCCTTCT	0	11	0	1.71584	#DIV/0!
AACTCAAATGGATACGAAGCCGAC	0	11	0	1.71584	#DIV/0!
GGCGGATGTAGCCAAGTGGGTGGTTTGCGGTTTTT	0	11	0	1.71584	#DIV/0!
CATCGGTTCAAATCCGATAGTCGGC	0	11	0	1.71584	#DIV/0!
TATACTTGGTTTAACTACTAGT	0	11	0	1.71584	#DIV/0!
AGAATTAGGGTTCGATTCCGG	0	11	0	1.71584	#DIV/0!
ATTTAACTTGTAGGAGATTTAATC	0	11	0	1.71584	#DIV/0!
TATTTTATTGATGAACACGCAGA	0	11	0	1.71584	#DIV/0!
TGATTGAGGATTTCTATGCGGC	0	11	0	1.71584	#DIV/0!
CGTGTAGAGGCCACGGCAAGAA	0	11	0	1.71584	#DIV/0!
ACAGTTACAAAGTGAAACTAA	0	11	0	1.71584	#DIV/0!
AATCTGTTGGGCTACT	0	11	0	1.71584	#DIV/0!
TTCTATCATGCATATCTGAAA	0	11	0	1.71584	#DIV/0!
TCTTCATGTTGTGATGTTGGA	0	11	0	1.71584	#DIV/0!
TATTATATTTTTACTAAGTTGGAT	0	11	0	1.71584	#DIV/0!
TTTACTTGTAGAAGAAGCTAACAA	0	11	0	1.71584	#DIV/0!
GCGTCTGTAGTCCAACGGTTAAT	0	11	0	1.71584	#DIV/0!
GCTGGATAGCGATCGACGT	0	11	0	1.71584	#DIV/0!
GGCGGATGTAGCCAAGTGGTCGGTTGGCGTTTTTT	0	11	0	1.71584	#DIV/0!
CTTTCTTTTGGTTTGTACGTT	0	11	0	1.71584	#DIV/0!
CAGTAGTAGGATCAAGACAGG	0	11	0	1.71584	#DIV/0!
CAAAATTAGAGGACGTCT	0	11	0	1.71584	#DIV/0!
CAAAGGGGAAAGATATTGGCAT	0	11	0	1.71584	#DIV/0!
AAAATAGCAAAAGACTACTCAGT	0	11	0	1.71584	#DIV/0!
GCCATCGGGGTTGTCGT	0	11	0	1.71584	#DIV/0!
TTAAATAACGTTGGTTAACATA	0	11	0	1.71584	#DIV/0!
AAGAGACGGCCGTTGGTA	0	11	0	1.71584	#DIV/0!
TTCTCGGAATCCCCACCA	0	11	0	1.71584	#DIV/0!
TTTATTTCAAGCTATTTCGGAT	0	11	0	1.71584	#DIV/0!
TGGCGCAGAGGAACCAACGGC	0	11	0	1.71584	#DIV/0!
CGGGCGGAGCGGCCGGCG	0	11	0	1.71584	#DIV/0!
GTCGATGTGATCGTCGTCGGC	0	11	0	1.71584	#DIV/0!
CCGGCTGCAGGTCGGAGATGG	0	11	0	1.71584	#DIV/0!
TTTTCTTAATGATCGTTAGCTAAA	0	11	0	1.71584	#DIV/0!
TGCTAAAAAGGCTGTAGCGAGGCT	0	11	0	1.71584	#DIV/0!
AGATTATTACCGTACATTGTG	0	11	0	1.71584	#DIV/0!
ATACTTATCTGTTGTTTCCTA	0	11	0	1.71584	#DIV/0!
TTGCACTGTGAACAACATACGGAT	0	11	0	1.71584	#DIV/0!
CGGGCTATAATGTGGCAGGCA	0	11	0	1.71584	#DIV/0!
AAAGGAAAAGATGTATGAGACC	0	11	0	1.71584	#DIV/0!
ACTTGTTCTCAGATTGTCTTC	0	11	0	1.71584	#DIV/0!
TTTGTAAAAGATCTGATTGTG	0	11	0	1.71584	#DIV/0!
TACGTTGACGACTTCAGTGA	0	11	0	1.71584	#DIV/0!
TCGGTTCAAATCCGATAGTCGGC	0	11	0	1.71584	#DIV/0!
GGCGGATGTAGCCAAGTGGTCGTTTTCCGGCTTTT	0	11	0	1.71584	#DIV/0!
AGGCACCAGCATCTGAAACCGGTT	0	11	0	1.71584	#DIV/0!
AGTTCGATTCTGGCCGGGTGC	0	11	0	1.71584	#DIV/0!
ACGTGTAGATCAGACGGCCCTCCA	0	11	0	1.71584	#DIV/0!
AAAAAGGAATTTCACTTATTCA	0	11	0	1.71584	#DIV/0!
ATTTACTTGTAGAATAAGCTA	0	11	0	1.71584	#DIV/0!
CTGGGGATAATGGAGGAGGAG	0	11	0	1.71584	#DIV/0!
GATCCAGCAAGAGAGACGGA	0	11	0	1.71584	#DIV/0!
TCTTTCTGTCGTTAGTAGAGGC	0	11	0	1.71584	#DIV/0!
GGCGGATGTAGCCAAGTGGATGGTTGCCGGTTTTTG	0	11	0	1.71584	#DIV/0!
CCGAAGATATCGGAGGACACGA	0	11	0	1.71584	#DIV/0!
AAGTGAACGGCGATCTGAAGG	0	11	0	1.71584	#DIV/0!
GAAGGTGAATAAGGTTGTCAA	0	11	0	1.71584	#DIV/0!
TTTAAGAGGGACATAATTTCGGA	0	11	0	1.71584	#DIV/0!
TGTAGTTTAGTGGTGAGAATTCCA	0	11	0	1.71584	#DIV/0!
TCATTGTGAAGCAGAATTCACCA	0	11	0	1.71584	#DIV/0!
CTTTCGAAGTGTAGGAGTGGT	0	11	0	1.71584	#DIV/0!
AATGCAGCCCAAATCGGGCGGTA	0	11	0	1.71584	#DIV/0!
AACGCAACTCCGACTCTGACGGAG	0	11	0	1.71584	#DIV/0!
ATGAACACACTAGTAGTTAAA	0	11	0	1.71584	#DIV/0!
ATGGATGGTTAGAAAGACAGTGAT	0	11	0	1.71584	#DIV/0!
CAATTCTTCTTGGCTTGCATT	0	11	0	1.71584	#DIV/0!
ATTATTGAATCTCTACCAAAT	0	11	0	1.71584	#DIV/0!
ACGGAACGAGTATAGACGTTTG	0	11	0	1.71584	#DIV/0!
TACTTAGCGGTAATATAGGAAA	0	11	0	1.71584	#DIV/0!
TCAGAGCACTGGGCAGAAATCACA	0	11	0	1.71584	#DIV/0!
ATATGTCTGACTTGAATATGA	0	11	0	1.71584	#DIV/0!
GGCGGATGTAGCCAAGTGGATGGTAGGCCGTTTTC	0	11	0	1.71584	#DIV/0!
CCTCGGAGTGTATCTTGGCGGCA	0	11	0	1.71584	#DIV/0!
ATTTGTCGAAGATAATGTACTA	0	11	0	1.71584	#DIV/0!
AATGCTTGAAGGAAATCCCCGT	0	11	0	1.71584	#DIV/0!
AAAGGCCAAAACAGTAGTAGGA	0	11	0	1.71584	#DIV/0!
AAAGACTACTCAGTGTCATCA	0	11	0	1.71584	#DIV/0!
ATAAAGTAGAACGCATACATGCAT	0	11	0	1.71584	#DIV/0!
GTGATGAGTTGGATGAGA	0	11	0	1.71584	#DIV/0!
TTGACACAGATCCGGACGACT	0	11	0	1.71584	#DIV/0!
TTCTGACCATTAGGCTTAG	0	11	0	1.71584	#DIV/0!
ACAGAAGAAGGGGCTCTTTACT	0	11	0	1.71584	#DIV/0!
ATCTGCGAGAATTGTTCGGCGT	0	11	0	1.71584	#DIV/0!
TAAGCGGAAGGCCGTAGGTT	0	11	0	1.71584	#DIV/0!
AGACTATGTATGGCATTTACTTG	0	11	0	1.71584	#DIV/0!
AAAAACTCAGATGAAGCGCCTCC	0	11	0	1.71584	#DIV/0!
AACCTCGATCGTGTTAGGAGC	0	11	0	1.71584	#DIV/0!
GCTGGGGATAATGGAGGAGGA	0	11	0	1.71584	#DIV/0!
TCTGCGGGATTACATAATAAGA	0	11	0	1.71584	#DIV/0!
TAAAGCATACTAGTAAAACTTA	0	11	0	1.71584	#DIV/0!
ATCTCAACGGACAATACAAAAATC	0	11	0	1.71584	#DIV/0!
GGCGGATGTAGCCAAGTGGTTGGATGCCGTCTTTTG	0	11	0	1.71584	#DIV/0!
AAAGATATTGGCAAGATAAATA	0	11	0	1.71584	#DIV/0!
AGCTGAACAACACTCGACGGC	0	11	0	1.71584	#DIV/0!
TTATCAACAGCACCATGGTCA	0	11	0	1.71584	#DIV/0!
GATCGGAGCGGATCGTGGGACGGA	0	11	0	1.71584	#DIV/0!
TTTAATAGTAGAAATGTGACGGAC	0	11	0	1.71584	#DIV/0!
TTATTATGTCAATAGATGGAGA	0	11	0	1.71584	#DIV/0!
GGCGGATGTAGCCAAGTGGTTGGTTTGCGGCTTTT	0	11	0	1.71584	#DIV/0!
TTCGACAAATTTTCTGCAGCT	0	11	0	1.71584	#DIV/0!
AAGTGTAGGAGTGGTGATATA	0	11	0	1.71584	#DIV/0!
GCAGGTTTCGTCGGCTCATAC	0	11	0	1.71584	#DIV/0!
CTACAACTTGCAAGATCGGA	0	11	0	1.71584	#DIV/0!
TAGATTTACCCAAAAGGACTCA	0	11	0	1.71584	#DIV/0!
TTTTTCAACTGAGAAAAATGAT	0	11	0	1.71584	#DIV/0!
ATGACATTAATATCTCTATGA	0	11	0	1.71584	#DIV/0!
CAACTGAAAAGAAAGATGGAACCA	0	11	0	1.71584	#DIV/0!
TACGACTCTTCGGAGGGGCTG	0	11	0	1.71584	#DIV/0!
TAACCAAGTATTGTCGCTTTTG	0	11	0	1.71584	#DIV/0!
ACATCCAGCTAGAAGAATGCAA	0	11	0	1.71584	#DIV/0!
GGTGCGGGATGTAGCCAAGGC	0	11	0	1.71584	#DIV/0!
GGTGAGATCTGAAGGCGGA	0	11	0	1.71584	#DIV/0!
ATGTATATCCGTAAGTACTGAA	0	11	0	1.71584	#DIV/0!
AAAATCTGCAATTTTTGGCAC	0	11	0	1.71584	#DIV/0!
TGGTACAAGTACGAGTATGCA	0	11	0	1.71584	#DIV/0!
TAAAGTACTGATAATAGGACAC	0	11	0	1.71584	#DIV/0!
GTGTGATCAAGGACGCCA	0	11	0	1.71584	#DIV/0!
TCAAGTGATCGAAGAGAGGAC	0	11	0	1.71584	#DIV/0!
ATGTGACGGAATGATCGGACGCAT	0	11	0	1.71584	#DIV/0!
AGCATTTGAATTTTATCGGCA	0	11	0	1.71584	#DIV/0!
AAGACTTTTAGGGACTAAAGACGG	0	11	0	1.71584	#DIV/0!
GGCAAAGGACTGATCGGCA	0	11	0	1.71584	#DIV/0!
ACGCCCTTCATCACTGAAGTC	0	11	0	1.71584	#DIV/0!
ACAGAATCCGAACAAAACGACGTC	0	11	0	1.71584	#DIV/0!
AGGATACATTAAAAACAAGCA	0	11	0	1.71584	#DIV/0!
TTTACTTGTAGAAGAAGCTAAA	0	11	0	1.71584	#DIV/0!
ACGATACAGAGAAGATTAGCA	0	11	0	1.71584	#DIV/0!
TTGACGACTTCAGTGATTAAG	0	11	0	1.71584	#DIV/0!
TTGAGAGACCAAAGTCAGCTA	0	11	0	1.71584	#DIV/0!
GAGAGGGGAAAGCCCTAC	0	11	0	1.71584	#DIV/0!
TTGTACTGCACTTTCAGCGGCGAT	0	11	0	1.71584	#DIV/0!
ATATCTTGTTGTCGTGAGTTTC	0	11	0	1.71584	#DIV/0!
TTTAATAAAGGAGAAGGTGAAT	0	11	0	1.71584	#DIV/0!
AAATACTATGTACATTGGATTT	0	11	0	1.71584	#DIV/0!
GCTTTTAGGGTTTTGGATAGTC	0	11	0	1.71584	#DIV/0!
AGAAGGTGAATAAGGTTGTCAA	0	11	0	1.71584	#DIV/0!
TCCTGTTCAGCAGATTCAGATC	0	11	0	1.71584	#DIV/0!
TGCATACTTATCTGTTGTGT	0	11	0	1.71584	#DIV/0!
GATGCGGACAGACACGTCGACGAT	0	11	0	1.71584	#DIV/0!
CGTCACGGGCTATAATGTGGC	0	11	0	1.71584	#DIV/0!
ATATTAGGCTCGGACTATCGGCAC	0	11	0	1.71584	#DIV/0!
AAATGATCAGTTTGATGACGA	0	11	0	1.71584	#DIV/0!
AATAATGATCCAAAGTGACACAA	0	11	0	1.71584	#DIV/0!
AGGATGACACGCACA	0	11	0	1.71584	#DIV/0!
CAACAAAATTAGAGGACGTCT	0	11	0	1.71584	#DIV/0!
ATAAATGCGCCCCTCCCAAAA	0	11	0	1.71584	#DIV/0!
TTACTTGTAGAAGAAGC	0	11	0	1.71584	#DIV/0!
TGATCGGTAACTTGCATCAGGGC	0	11	0	1.71584	#DIV/0!
ATAGTGACAAGGTTTTCTTCA	0	11	0	1.71584	#DIV/0!
ATTTTCCTGCCCATGTCTGTCC	0	11	0	1.71584	#DIV/0!
TGGGAGAATGCCCAAGGTCGGT	0	11	0	1.71584	#DIV/0!
GCGTTTCTGCGGAGCTCGGGC	0	11	0	1.71584	#DIV/0!
AGCACATACGATGAACATTCAA	0	11	0	1.71584	#DIV/0!
AAGGATTTTATTAGGAGACTACAT	0	11	0	1.71584	#DIV/0!
TCGCAGAAGCAGAATAGTGAC	0	11	0	1.71584	#DIV/0!
TAACAGACTGTGTATGGCATT	0	11	0	1.71584	#DIV/0!
TGCAAATGTAGAGTTTTAGAAA	0	11	0	1.71584	#DIV/0!
ATGAATTGCAAGCTGGACAAAAAT	0	11	0	1.71584	#DIV/0!
AGTGGCAGATATTGTAGGCTA	0	11	0	1.71584	#DIV/0!
ATGCTGAAAAAAAATGGACAG	0	11	0	1.71584	#DIV/0!
CTGCCCTGATGCAAGTTACCGA	0	11	0	1.71584	#DIV/0!
AATGTTCATCGTATGTGCTAC	0	11	0	1.71584	#DIV/0!
TTAAGTTATTTTAATTCTGAA	0	11	0	1.71584	#DIV/0!
ACATACGTACATGCAGTTGAC	0	11	0	1.71584	#DIV/0!
ATTGATGAACACGCAGATTAG	0	11	0	1.71584	#DIV/0!
ATACCAGAAGCACAGATATCGT	0	11	0	1.71584	#DIV/0!
TTATACTAATTAGGCACTTCCT	0	11	0	1.71584	#DIV/0!
TATGCTGTATGGTAGTGTGTT	0	11	0	1.71584	#DIV/0!
GGCGGATGTAGCCAAGTGGAACGGTTGCCGGTTTT	0	11	0	1.71584	#DIV/0!
GGCGGATGTAGCCAAGTGGTTGGTTGGCGTCTTTT	0	11	0	1.71584	#DIV/0!
ATAATTCATGATCTGG	0	11	0	1.71584	#DIV/0!
AGACTTGTATTTCGGAACGGA	0	11	0	1.71584	#DIV/0!
GGCGGATGTAGCCAAGTGGTCGTATTGCGGTTTTTG	0	11	0	1.71584	#DIV/0!
TTCTTCTAAAATATCTAGGGTT	0	11	0	1.71584	#DIV/0!
TTTTGGATAGTCTGGATGATTTCTTATGCCTTCTT	0	11	0	1.71584	#DIV/0!
CGGCCCAGAACATCTAAGGGC	0	11	0	1.71584	#DIV/0!
AGTGGTAGAGCAATTGACTGCA	0	11	0	1.71584	#DIV/0!
TAAATTACTGATAATAGGACACT	0	11	0	1.71584	#DIV/0!
AGTAGTAGGATCAAGACAGGTGT	0	11	0	1.71584	#DIV/0!
TAAGAAGCAAAGAGCACATG	0	11	0	1.71584	#DIV/0!
AACCTGTAAGAAAGTATGCAT	0	12	0	1.87182	#DIV/0!
CCAAGCTAGCATGCGACGCCT	0	12	0	1.87182	#DIV/0!
TTGGGAGGGGCGCATTTATTAGAT	0	12	0	1.87182	#DIV/0!
TTTACACAGTAATAGATTGTCGAT	0	12	0	1.87182	#DIV/0!
GATGTCGACTGCGGCATGGGC	0	12	0	1.87182	#DIV/0!
TTACCTGAACACCTGTCTTGA	0	12	0	1.87182	#DIV/0!
CTAGGGATTGGAGAGGA	0	12	0	1.87182	#DIV/0!
GAAATTCTTTTTTTTATGCAATT	0	12	0	1.87182	#DIV/0!
GCCGCCATGGTGAAAT	0	12	0	1.87182	#DIV/0!
GCTGGATAGCGGTCGGCGT	0	12	0	1.87182	#DIV/0!
TTACTGATAATAGGACACATT	0	12	0	1.87182	#DIV/0!
AATTCAAGCAAAACGGACTTTCCT	0	12	0	1.87182	#DIV/0!
[truncated: 23,725 more rows]
