# Supplementary material for: Generation of different sizes and classes of small RNAs in barley is locus, chromosome and/or cultivar-dependent
Source: BMC Genomics. 2016 Sep 15;17:735. doi: 10.1186/s12864-016-3023-5 (PMC5025612; doi:10.1186/s12864-016-3023-5)
Supplement: Additional file 6: Table S4. — sRNA types in GP and Pallas. (XLSX 16 kb) [file 12864_2016_3023_MOESM6_ESM.xlsx]

## Sheet: RNA content
Golden Promise (GP)							Pallas
category	UR	UR (%)	RC	RPM	RPMin	RC (%)	category	UR	UR (%)	RC	RPM	RPMin	RC (%)
microRNA	5636.66	0.776886	911236	201081	167976	16.7976	microRNA	5315.44	0.868141	1.09554e+06	372446	302090	30.209
tRNA	2596.54	0.357874	302719	66800.6	55802.9	5.58029	tRNA	2131.2	0.348078	129123	43897.3	35605.1	3.56051
rRNA	4159	0.573224	90492	19968.7	16681.2	1.66812	rRNA	4523	0.738717	80299	27298.9	22142.1	2.21421
cds (sense)	217.789	0.0300173	1548.44	341.692	285.438	0.0285438	cds (sense)	179.214	0.02927	1099.93	373.937	303.3	0.03033
cds (antisense)	96.2113	0.0132606	143.561	31.6795	26.4639	0.00264639	cds (antisense)	58.7861	0.00960122	89.0719	30.2813	24.5611	0.00245611
3utr (sense)	49	0.00675354	709	156.454	130.696	0.0130696	3utr (sense)	41.3333	0.00675075	260.333	88.5042	71.7857	0.00717857
3utr (antisense)	1	0.000137827	1	0.220668	0.184339	1.84339e-05	3utr (antisense)	1.66667	0.000272208	1.66667	0.566608	0.459576	4.59576e-05
5utr (sense)	7	0.000964792	7	1.54468	1.29037	0.000129037	5utr (sense)	6	0.000979947	10	3.39965	2.75745	0.000275745
cdna (sense)	20	0.00275655	33	7.28206	6.08318	0.000608318	cdna (sense)	48	0.00783958	60	20.3979	16.5447	0.00165447
cdna (antisense)	4	0.00055131	4	0.882674	0.737356	7.37356e-05	cdna (antisense)	1	0.000163325	1	0.339965	0.275745	2.75745e-05
intron (sense)	113.566	0.0156526	223.022	49.2138	41.1116	0.00411116	intron (sense)	88.8622	0.0145134	159.68	54.2856	44.031	0.0044031
intron (antisense)	109.434	0.0150829	262.978	58.0311	48.4772	0.00484772	intron (antisense)	95.1378	0.0155383	195.32	66.402	53.8586	0.00538586
Repeat	174669	24.0742	716512	158112	132081	13.2081	Repeat	142641	23.2968	631990	214854	174268	17.4268
Chloroplast	4190	0.577497	1940862	428287	357776	35.7776	Chloroplast	7940	1.2968	563548	191587	155396	15.5396
snRNA	232.177	0.0320003	581.487	128.316	107.191	0.0107191	snRNA	109.654	0.0179092	220.17	74.8499	60.7107	0.00607107
snoRNA	201.8	0.0278136	472.842	104.341	87.1633	0.00871633	snoRNA	141.525	0.0231145	259.797	88.322	71.6379	0.00716379
biological region	119379	16.4537	446862	98608.3	82374	8.2374	biological region	99343	16.2252	343964	116936	94846.5	9.48465
unassigned	413862	57.0415	893105	0	164634	16.4634	unassigned	349613	57.1004	685056	0	188901	18.8901
category	GP	Pallas	log (Pallas/ GP)		category	GP	Pallas	log (Pallas/ GP)	GP (%)	Pallas (%)
microRNA	167976	302090	0.846723		microRNA	167976	302090	0.846723	16.7976	30.209
tRNA	55802.9	35605.1	-0.648258		tRNA	55802.9	35605.1	-0.648258	5.58029	3.56051
rRNA	16681.2	22142.1	0.408567		rRNA	16681.2	22142.1	0.408567	1.66812	2.21421
cds (sense)	285.438	303.3	0.0875706		gene region	540.482	517.574	-0.0624809	0.0540482	0.0517574
cds (antisense)	26.4639	24.5611	-0.10765		Repeat	132081	174268	0.399885	13.2081	17.4268
3utr (sense)	130.696	71.7857	-0.86445		Chloroplast	357776	155396	-1.20311	35.7776	15.5396
3utr (antisense)	0.184339	0.459576	1.31794		snRNA	107.191	60.7107	-0.820158	0.0107191	0.00607107
5utr (sense)	1.29037	2.75745	1.09555		snoRNA	87.1633	71.6379	-0.282998	0.00871633	0.00716379
cdna (sense)	6.08318	16.5447	1.44347		biological region	82374	94846.5	0.203405	8.2374	9.48465
cdna (antisense)	0.737356	0.275745	-1.41902		unassigned	164634	188901	0.198368	16.4634	18.8901
intron (sense)	41.1116	44.031	0.0989765
intron (antisense)	48.4772	53.8586	0.15187
Repeat	132081	174268	0.399885
Chloroplast	357776	155396	-1.20311
snRNA	107.191	60.7107	-0.820158
snoRNA	87.1633	71.6379	-0.282998
biological region	82374	94846.5	0.203405
unassigned	164634	188901	0.198368
