# Supplementary material for: Generation of different sizes and classes of small RNAs in barley is locus, chromosome and/or cultivar-dependent
Source: BMC Genomics. 2016 Sep 15;17:735. doi: 10.1186/s12864-016-3023-5 (PMC5025612; doi:10.1186/s12864-016-3023-5)
Supplement: Additional file 7: Table S5. — Percentage of mapped reads to the different chromosomes as a function of read length. (XLSX 32 kb) [file 12864_2016_3023_MOESM7_ESM.xlsx]

## Sheet: chromosomeByLength
Golden Promise (GP)														Pallas
chrom	15	16	17	18	19	20	21	22	23	24	25	26		chrom	15	16	17	18	19	20	21	22	23	24	25	26	chromosome	15	16	17	18	19	20	21	22	23	24	25	26
1	9.01068	7.59716	7.25942	4.45428	1.88244	0.421632	5.61779	7.45524	7.57335	6.08154	6.10425	7.35273		1	7.17759	8.80272	6.30944	6.44319	3.99863	0.920071	5.46904	7.27138	6.83664	5.89335	6.84009	9.72424	1	-0.328136	0.21249	-0.202343	0.532583	1.0869	1.12576	-0.0387149	-0.0360244	-0.147645	-0.0453482	0.1642	0.403304
2	4.81363	5.85245	4.59966	2.42215	0.856628	0.307559	4.92624	5.54262	6.27385	7.36411	5.344	6.05033		2	4.538	4.70634	3.5698	3.92757	1.93117	0.700263	6.33432	6.19637	6.51048	7.32389	6.25914	7.91987	2	-0.0850688	-0.314433	-0.365687	0.697352	1.17274	1.18703	0.362703	0.160856	0.0534134	-0.00790149	0.228045	0.388463
3	6.56615	6.49894	5.83321	10.0068	4.53398	3.60807	10.4674	5.34905	5.80382	6.99094	4.68098	4.99856		3	5.48796	5.36765	4.22467	7.94922	4.34667	16.2977	10.1102	4.93644	5.45119	6.91456	4.68229	4.64362	3	-0.258779	-0.275914	-0.465453	-0.332101	-0.0608665	2.17537	-0.050094	-0.115811	-0.0904315	-0.0158477	0.000405756	-0.10626
4	3.89406	2.50081	1.74286	1.29919	0.796206	0.120936	2.48344	6.85577	4.85038	5.34559	3.18241	4.99134		4	4.36317	3.87333	1.82546	2.95111	2.05438	0.284104	4.99059	9.61813	5.39137	5.15509	3.37566	4.63816	4	0.164103	0.631179	0.0668051	1.18364	1.36749	1.23217	1.00687	0.488438	0.152556	-0.0523511	0.0850479	-0.105875
5	10.0811	8.52887	4.46244	11.5207	15.7709	0.578914	12.0046	20.0127	9.48246	7.81486	8.36331	9.91497		5	10.1684	10.349	4.92814	9.95888	10.3277	0.986148	8.57357	9.54189	8.37859	7.5805	8.33986	10.9692	5	0.0124379	0.279062	0.143211	-0.210179	-0.610741	0.768456	-0.485623	-1.06857	-0.178553	-0.0439271	-0.00405055	0.145772
6	3.80969	4.13235	1.41691	1.27656	0.863807	1.33272	15.4257	7.33779	5.95286	5.5113	3.75884	3.29158		6	3.06448	2.48925	1.81996	3.27227	2.06474	5.93845	15.5546	9.20206	5.84559	6.04161	6.11238	9.58525	6	-0.314033	-0.731253	0.361159	1.35803	1.25718	2.15571	0.0120075	0.326611	-0.0262355	0.132542	0.701448	1.54204
7	9.91332	4.558	2.6741	16.232	8.73778	1.60472	12.8493	8.41057	8.06969	7.88839	6.47666	5.91327		7	13.8115	4.67813	2.92604	12.5909	13.4687	3.32484	13.957	7.15844	7.91833	7.62324	9.26926	5.56655	7	0.478426	0.0375296	0.129895	-0.366461	0.624272	1.05097	0.119303	-0.232558	-0.027317	-0.0493265	0.517204	-0.0871751
1H	7.51058	7.03865	6.15968	5.81255	2.95105	0.404142	3.48483	6.76497	6.49985	6.48038	5.5132	6.30697		1H	6.44068	6.76194	4.59477	5.57593	3.52808	0.661619	2.73916	5.96266	6.43689	6.58366	5.35752	6.40972	1H	-0.221711	-0.0578627	-0.422862	-0.0599606	0.257653	0.711139	-0.347358	-0.182129	-0.014044	0.0228108	-0.041325	0.0233152
2HL	4.14179	4.77687	2.04884	6.74301	17.0774	17.5012	2.49501	1.3897	3.68147	4.8008	16.1944	4.87319		2HL	3.27719	3.38797	1.49055	5.14236	9.66953	11.1407	1.76824	1.55703	3.26955	3.9888	16.0952	7.79687	2HL	-0.337795	-0.495644	-0.458965	-0.390962	-0.82057	-0.651616	-0.496731	0.16403	-0.171189	-0.267319	-0.00886833	0.678029
2HS	1.8553	3.39032	1.13125	7.83509	3.73831	0.316115	3.0416	1.53384	2.32516	2.60352	1.93754	1.93473		2HS	1.83188	3.40656	0.914839	5.21251	2.51112	0.283343	2.58442	1.36496	2.18526	2.583	1.09731	1.61137	2HS	-0.0183246	0.0068919	-0.306332	-0.587971	-0.574053	-0.157898	-0.234988	-0.16829	-0.0895239	-0.0114149	-0.820247	-0.263845
3HL	3.22867	5.30752	2.65735	2.13564	5.00579	17.3834	1.1309	1.67784	3.29314	3.79371	2.79409	4.07743		3HL	3.19491	4.39121	1.52277	2.84011	4.43173	11.0478	0.882837	1.85071	3.12075	3.80744	1.73718	2.12644	3HL	-0.0151655	-0.273419	-0.80329	0.411276	-0.175728	-0.653954	-0.357249	0.14147	-0.0775699	0.00521261	-0.685634	-0.939219
3HS	3.7606	4.36768	1.75762	0.469127	0.189048	0.0430101	0.449953	0.857387	2.06972	2.45803	1.98044	1.94379		3HS	3.1448	3.04504	1.42955	0.736571	0.484997	0.108837	0.413673	1.01612	2.13066	2.49563	2.70939	0.956744	3HS	-0.257993	-0.520408	-0.298065	0.650846	1.35922	1.33943	-0.121283	0.245046	0.0418619	0.0219005	0.452146	-1.02267
4HL	4.30988	6.91095	8.14178	0.95841	4.76444	17.3605	1.24909	1.20122	2.45197	3.02752	2.18022	1.98013		4HL	4.08448	5.43648	2.70741	0.936829	3.8375	11.0351	2.2255	1.42049	2.47217	3.05241	1.761	1.71813	4HL	-0.0774961	-0.346211	-1.58843	-0.0328573	-0.31214	-0.653718	0.833253	0.241883	0.0118395	0.0118116	-0.308078	-0.204759
4HS	2.29301	2.58216	1.00026	0.455307	0.364027	0.103986	3.46021	3.17382	2.37298	2.49034	1.71363	2.31175		4HS	2.57876	1.98778	0.815041	0.757477	0.90288	0.194716	1.22841	2.5901	2.22482	2.47828	1.98989	1.98709	4HS	0.169434	-0.377417	-0.295432	0.734362	1.31049	0.904979	-1.49407	-0.293211	-0.0930113	-0.00699963	0.215632	-0.218331
5HL	2.59196	1.48206	1.13148	0.650695	0.349823	1.16507	1.31913	1.88708	3.52545	4.41439	2.88222	3.09676		5HL	2.57289	1.93275	1.05514	1.08188	0.805661	5.45674	1.32492	1.70728	3.56022	4.41977	1.98473	1.7853	5HL	-0.0106554	0.383048	-0.100772	0.733491	1.20355	2.22762	0.0063107	-0.144458	0.0141579	0.0017573	-0.538243	-0.794594
5HS	1.70113	0.982691	1.4016	4.46445	2.96772	0.799181	8.82017	5.88801	1.57566	1.51902	2.20828	3.91579		5HS	2.0187	1.42505	1.00126	4.33543	8.92319	2.06713	11.0869	9.17146	1.53613	1.58106	1.52684	2.61188	5HS	0.246935	0.536201	-0.485259	-0.0423081	1.5882	1.37103	0.329977	0.63937	-0.0366494	0.0577525	-0.532377	-0.584215
6HL	2.25063	1.81989	0.922752	0.622545	0.918965	1.176	3.60773	3.79283	5.89467	3.32667	1.6402	2.29389		6HL	3.23222	5.23538	1.53637	1.79294	3.6098	5.53555	3.71847	6.57234	8.21981	3.9247	1.74095	1.95226	6HL	0.522193	1.52444	0.735515	1.52607	1.97384	2.23484	0.0436155	0.793132	0.479694	0.2385	0.0860052	-0.232648
6HS	3.46259	5.7912	35.9026	4.60933	1.60378	0.340068	1.60318	1.6383	3.63157	2.66106	6.6809	4.12259		6HS	3.1234	6.15905	49.5922	9.23956	4.49688	0.958475	2.6547	2.35975	4.07385	2.87361	6.7276	4.20382	6HS	-0.148733	0.0888458	0.466024	1.00327	1.48744	1.49492	0.727612	0.526439	0.165799	0.110864	0.0100497	0.0281487
7HL	3.31669	3.63284	1.31613	2.3321	10.764	0.106809	1.07277	1.36946	3.13798	3.73288	2.18394	2.61255		7HL	3.86868	4.17302	1.58451	2.16405	5.20897	0.266056	0.771791	1.4419	2.94498	3.73603	1.98539	1.92768	7HL	0.222097	0.199994	0.267735	-0.107896	-1.04714	1.3167	-0.475057	0.0743689	-0.0915764	0.0012156	-0.137513	-0.438596
7HS	2.98168	4.53008	2.66064	12.1442	10.101	17.7359	1.18241	1.5828	3.11604	3.15056	3.55404	4.62904		7HS	3.61259	3.8622	1.61795	8.53346	7.44241	11.27	1.02355	1.92564	3.06469	3.21085	2.84463	3.96563	7HS	0.276908	-0.230114	-0.717607	-0.509069	-0.440663	-0.654192	-0.208144	0.282859	-0.0239692	0.0273489	-0.32122	-0.223163
