# Supplementary material for: Generation of different sizes and classes of small RNAs in barley is locus, chromosome and/or cultivar-dependent
Source: BMC Genomics. 2016 Sep 15;17:735. doi: 10.1186/s12864-016-3023-5 (PMC5025612; doi:10.1186/s12864-016-3023-5)
Supplement: Additional file 8: Table S6. — Individual genomic regions (contigs) mapped by sRNAs from GP and Pallas (Percentage of mapped reads). (XLSX 2587 kb) [file 12864_2016_3023_MOESM8_ESM.xlsx]

## Sheet: mapped contigs
Mapped contig	UR	URperc	RC	RCperc	RPMmapped	RPManalysis
morex_contig_1581603	669.522	0.145162	8074.74	0.30589	3058.9	1652.44
morex_contig_456277	409.291	0.0887402	780.182	0.0295551	295.551	159.659
morex_contig_1652606	365.401	0.0792242	699.268	0.0264899	264.899	143.1
morex_contig_1658654	253.21	0.0548996	400.511	0.0151723	151.723	81.9618
morex_contig_1616902	250.261	0.0542601	858.032	0.0325043	325.043	175.59
morex_contig_242457	243.742	0.0528467	369.675	0.0140042	140.042	75.6514
morex_contig_70567	239.912	0.0520165	261.579	0.00990923	99.0923	53.5303
morex_contig_1586443	217.148	0.0470809	754.41	0.0285788	285.788	154.385
morex_contig_70976	190.7	0.0413465	199.9	0.00757268	75.7268	40.9081
morex_contig_1656108	182.681	0.0396078	388.926	0.0147334	147.334	79.5911
morex_contig_1652100	176.06	0.0381722	244.926	0.00927838	92.7838	50.1224
morex_contig_1653203	172.187	0.0373326	255.304	0.00967151	96.7151	52.2461
morex_contig_2431165	170.863	0.0370456	349.289	0.0132319	132.319	71.4796
morex_contig_393756	168.302	0.0364904	1580.69	0.0598803	598.803	323.477
morex_contig_440242	167.367	0.0362875	343.8	0.013024	130.24	70.3563
morex_contig_1610411	163.379	0.0354229	276.21	0.0104635	104.635	56.5245
morex_contig_393277	162.917	0.0353227	300.417	0.0113805	113.805	61.4782
morex_contig_476358	162.894	0.0353178	334.861	0.0126853	126.853	68.5269
morex_contig_72677	159.95	0.0346795	179.117	0.00678536	67.8536	36.655
morex_contig_74381	157.755	0.0342035	359.023	0.0136006	136.006	73.4715
morex_contig_1654729	157.5	0.0341483	254	0.00962212	96.2212	51.9793
morex_contig_2567996	155.117	0.0336315	246.95	0.00935505	93.5505	50.5366
morex_contig_73216	154.734	0.0335486	533.34	0.0202042	202.042	109.144
morex_contig_103150	148.163	0.0321238	219.199	0.00830377	83.0377	44.8575
morex_contig_1653294	143.285	0.0310661	227.957	0.00863555	86.3555	46.6498
morex_contig_69056	135.673	0.0294159	434.103	0.0164448	164.448	88.8361
morex_contig_796290	132.853	0.0288045	1113.17	0.0421696	421.696	227.803
morex_contig_261892	129.305	0.0280351	560.841	0.021246	212.46	114.772
morex_contig_42365	125.924	0.0273022	132.983	0.00503771	50.3771	27.214
morex_contig_1652272	117.583	0.0254938	157.583	0.00596963	59.6963	32.2483
morex_contig_1656590	116.888	0.0253431	161.822	0.00613019	61.3019	33.1157
morex_contig_69132	116.129	0.0251783	169.629	0.00642593	64.2593	34.7133
morex_contig_70023	115.7	0.0250854	122.7	0.00464817	46.4817	25.1097
morex_contig_1655228	113.943	0.0247045	196.56	0.00744614	74.4614	40.2245
morex_contig_472633	113.502	0.0246089	216.267	0.0081927	81.927	44.2575
morex_contig_68624	112.83	0.0244632	184.226	0.00697892	69.7892	37.7006
morex_contig_68584	112.017	0.0242869	227.217	0.00860751	86.0751	46.4983
morex_contig_82260	108.535	0.023532	481.705	0.0182481	182.481	98.5775
morex_contig_242254	108.06	0.0234289	139.526	0.00528558	52.8558	28.5531
morex_contig_442954	105.684	0.0229138	131.184	0.00496955	49.6955	26.8458
morex_contig_456260	103.883	0.0225234	155.917	0.00590649	59.0649	31.9073
morex_contig_442908	103.324	0.0224022	143.509	0.00543645	54.3645	29.3681
morex_contig_68864	101.745	0.0220597	165.137	0.00625577	62.5577	33.7941
morex_contig_440936	101.667	0.0220428	147.5	0.00558765	55.8765	30.1848
morex_contig_1652560	101.138	0.0219282	165.338	0.0062634	62.634	33.8353
morex_contig_71199	100.333	0.0217537	104.5	0.00395871	39.5871	21.3852
morex_contig_121518	99.5595	0.0215859	195.36	0.00740068	74.0068	39.979
morex_contig_177707	96.4921	0.0209209	396.408	0.0150169	150.169	81.1222
morex_contig_1602717	94.9762	0.0205922	129.476	0.00490486	49.0486	26.4964
morex_contig_2566919	93.4	0.0202505	155.6	0.0058945	58.945	31.8425
morex_contig_98238	92.0665	0.0199613	281.4	0.0106601	106.601	57.5865
morex_contig_1654923	90.9516	0.0197196	125.002	0.00473536	47.3536	25.5807
morex_contig_102706	89.4861	0.0194019	128.794	0.00487904	48.7904	26.3569
morex_contig_201957	82.1429	0.0178098	156.943	0.00594537	59.4537	32.1173
morex_contig_1813043	81.1433	0.017593	377.749	0.01431	143.1	77.3037
morex_contig_70899	80.0778	0.017362	84.9778	0.00321916	32.1916	17.3901
morex_contig_158735	78.3333	0.0169838	260.333	0.00986204	98.6204	53.2754
morex_contig_1652444	78.0338	0.0169188	130.267	0.00493483	49.3483	26.6583
morex_contig_116538	76.5833	0.0166044	1236.92	0.0468573	468.573	253.126
morex_contig_177254	74.8095	0.0162198	79.5095	0.00301201	30.1201	16.2711
morex_contig_138560	74.225	0.016093	397.308	0.015051	150.51	81.3064
morex_contig_102433	69.8708	0.015149	81.9667	0.00310509	31.0509	16.7739
morex_contig_393271	64.5738	0.0140005	154.205	0.00584164	58.4164	31.5569
morex_contig_2429370	64.4012	0.0139631	129.001	0.00488687	48.8687	26.3992
morex_contig_173194	64.0595	0.013889	115.126	0.00436125	43.6125	23.5598
morex_contig_1508383	63.2095	0.0137047	126.71	0.00480006	48.0006	25.9302
morex_contig_102638	62.85	0.0136268	64.9333	0.00245983	24.5983	13.2882
morex_contig_68638	62.8167	0.0136196	63.8167	0.00241753	24.1753	13.0596
morex_contig_1665275	59.9576	0.0129997	268.748	0.0101808	101.808	54.9975
morex_contig_149643	57.7357	0.0125179	103.169	0.00390829	39.0829	21.1128
morex_contig_300920	57.5974	0.012488	91.4397	0.00346395	34.6395	18.7125
morex_contig_300790	56.481	0.0122459	116.479	0.00441248	44.1248	23.8365
morex_contig_120085	56.3885	0.0122258	182.599	0.00691727	69.1727	37.3676
morex_contig_1547111	53.5381	0.0116078	74.1048	0.00280726	28.0726	15.165
morex_contig_2431042	52.878	0.0114647	275.963	0.0104541	104.541	56.4739
morex_contig_210089	52.696	0.0114252	76.496	0.00289785	28.9785	15.6544
morex_contig_2430881	52.0987	0.0112958	66.5297	0.0025203	25.203	13.6148
morex_contig_37280	51.9307	0.0112593	106.931	0.00405079	40.5079	21.8826
morex_contig_305006	51.7667	0.0112238	71.1667	0.00269596	26.9596	14.5638
morex_contig_68033	51.6926	0.0112077	66.7926	0.00253026	25.3026	13.6686
morex_contig_70838	51.6122	0.0111903	54.6122	0.00206884	20.6884	11.176
morex_contig_163507	51.0167	0.0110611	53.0167	0.0020084	20.084	10.8495
morex_contig_1637579	50.9103	0.0110381	85.4103	0.00323554	32.3554	17.4786
morex_contig_102560	50.8333	0.0110214	54.3333	0.00205827	20.5827	11.1189
morex_contig_1640110	50.1657	0.0108767	175.003	0.00662953	66.2953	35.8131
morex_contig_1660013	49.6167	0.0107576	68.0333	0.00257726	25.7726	13.9225
morex_contig_2296996	49.4365	0.0107185	131.329	0.00497504	49.7504	26.8755
morex_contig_102917	49.1667	0.01066	50.6667	0.00191937	19.1937	10.3686
morex_contig_105764	48.6425	0.0105464	399.16	0.0151211	151.211	81.6853
morex_contig_2557926	47.8905	0.0103833	163.09	0.00617825	61.7825	33.3753
morex_contig_177584	46.8366	0.0101548	50.9199	0.00192897	19.2897	10.4204
morex_contig_276997	46.5833	0.0100999	62.5833	0.0023708	23.708	12.8072
morex_contig_250360	46.327	0.0100444	128.923	0.00488391	48.8391	26.3832
morex_contig_158318	46.2778	0.0100337	197.153	0.00746861	74.6861	40.3459
morex_contig_145019	46.1863	0.0100139	217.855	0.00825287	82.5287	44.5825
morex_contig_69096	46.1667	0.0100096	48.1667	0.00182467	18.2467	9.85697
morex_contig_1912856	43.3015	0.0093884	109.577	0.00415103	41.5103	22.4242
morex_contig_280457	42.6989	0.00925775	141.504	0.0053605	53.605	28.9578
morex_contig_1652913	41.9833	0.00910259	49.8167	0.00188717	18.8717	10.1946
morex_contig_1722882	41.7805	0.00905862	426.218	0.0161461	161.461	87.2225
morex_contig_235236	41.2409	0.00894163	161.794	0.00612914	61.2914	33.11
morex_contig_234539	40.4409	0.00876817	166.227	0.00629708	62.9708	34.0173
morex_contig_177871	40.15	0.0087051	42.4	0.00160621	16.0621	8.67686
morex_contig_118793	40.1261	0.00869991	415.591	0.0157436	157.436	85.0478
morex_contig_5801	40.04	0.00868125	46.04	0.0017441	17.441	9.42176
morex_contig_149437	39.9667	0.00866535	88.9667	0.00337027	33.7027	18.2064
morex_contig_126574	39.6451	0.00859563	97.6451	0.00369903	36.9903	19.9824
morex_contig_1564055	39.5714	0.00857966	48.0714	0.00182106	18.2106	9.83748
morex_contig_334535	39.1083	0.00847925	48.1028	0.00182225	18.2225	9.8439
morex_contig_177434	38.8667	0.00842685	42.3667	0.00160495	16.0495	8.67004
morex_contig_2401887	38.469	0.00834064	57.2024	0.00216696	21.6696	11.7061
morex_contig_134766	38.2054	0.00828348	46.6651	0.00176778	17.6778	9.54968
morex_contig_49870	38.0269	0.00824478	163.427	0.006191	61.91	33.4442
morex_contig_144045	37.7877	0.00819292	88.0215	0.00333446	33.3446	18.013
morex_contig_166884	37.6435	0.00816165	137.255	0.00519956	51.9956	28.0884
morex_contig_1558013	37.5	0.00813054	48.5	0.00183729	18.3729	9.92519
morex_contig_102816	36.95	0.00801129	39.2833	0.00148815	14.8815	8.03906
morex_contig_1489381	36.7083	0.00795889	54.625	0.00206932	20.6932	11.1786
morex_contig_177547	36.5667	0.00792818	38.15	0.00144521	14.4521	7.80713
morex_contig_286130	35.8603	0.00777502	58.6936	0.00222345	22.2345	12.0112
morex_contig_102537	35	0.0075885	35	0.00132588	13.2588	7.16251
morex_contig_159727	34.6262	0.00750746	51.2553	0.00194167	19.4167	10.489
morex_contig_151077	34.1455	0.00740324	106.04	0.00401705	40.1705	21.7004
morex_contig_329781	33.8069	0.00732983	114.709	0.00434543	43.4543	23.4743
morex_contig_103404	33.4772	0.00725833	33.8105	0.00128082	12.8082	6.91908
morex_contig_150169	33.3913	0.00723971	46.2861	0.00175343	17.5343	9.47213
morex_contig_150207	33.3333	0.00722715	37.4167	0.00141743	14.1743	7.65706
morex_contig_156836	33.25	0.00720908	46.1667	0.0017489	17.489	9.44769
morex_contig_215787	33.0598	0.00716784	83.8265	0.00317554	31.7554	17.1545
morex_contig_1636387	32.7022	0.00709031	63.2379	0.0023956	23.956	12.9412
morex_contig_2560527	32.6667	0.0070826	60.6	0.00229567	22.9567	12.4014
morex_contig_477932	32.5	0.00704647	50.3333	0.00190675	19.0675	10.3004
morex_contig_70032	32.4167	0.0070284	33.9167	0.00128484	12.8484	6.94081
morex_contig_435048	32.3333	0.00701033	69.3333	0.00262651	26.2651	14.1886
morex_contig_1622895	31.6043	0.00685227	41.6781	0.00157887	15.7887	8.52914
morex_contig_1484074	31.5333	0.00683688	72.45	0.00274458	27.4458	14.8264
morex_contig_102792	31.5	0.00682965	33.5833	0.00127222	12.7222	6.87259
morex_contig_1523754	31.3704	0.00680155	43.6204	0.00165244	16.5244	8.92661
morex_contig_1652376	31.3611	0.00679954	34.6389	0.0013122	13.122	7.08861
morex_contig_1152766	30.8333	0.00668511	41.1667	0.00155949	15.5949	8.42447
morex_contig_175153	30.5143	0.00661594	35.6143	0.00134915	13.4915	7.28822
morex_contig_1621416	30.2579	0.00656034	186.89	0.00707983	70.7983	38.2457
morex_contig_2551755	30.0526	0.00651584	65.0526	0.00246435	24.6435	13.3126
morex_contig_1531806	29.9119	0.00648533	38.0881	0.00144287	14.4287	7.79446
morex_contig_1568340	29.8486	0.0064716	45.2092	0.00171263	17.1263	9.25175
morex_contig_1826855	29.8085	0.00646291	92.2328	0.003494	34.94	18.8748
morex_contig_63159	29.4792	0.00639151	43.9792	0.00166603	16.6603	9.00003
morex_contig_207025	29.1167	0.00631291	73.0667	0.00276794	27.6794	14.9526
morex_contig_275890	28.7791	0.00623973	76.4266	0.00289522	28.9522	15.6402
morex_contig_276024	28.7585	0.00623525	34.6751	0.00131358	13.1358	7.09602
morex_contig_160869	28.3929	0.00615598	66.2024	0.0025079	25.079	13.5479
morex_contig_101228	28.3625	0.00614939	40.3973	0.00153035	15.3035	8.26703
morex_contig_192966	28.3333	0.00614307	31.3333	0.00118698	11.8698	6.41215
morex_contig_336793	28.2691	0.00612914	331.323	0.0125513	125.513	67.803
morex_contig_8717	28.125	0.0060979	53.125	0.0020125	20.125	10.8717
morex_contig_319135	28.0417	0.00607984	44.625	0.0016905	16.905	9.13219
morex_contig_248865	27.9762	0.00606564	38.9762	0.00147651	14.7651	7.97621
morex_contig_88640	27.7786	0.00602279	31.8071	0.00120493	12.0493	6.50911
morex_contig_106740	27.75	0.0060166	29	0.00109859	10.9859	5.93465
morex_contig_90424	27.4214	0.00594536	77.0857	0.00292019	29.2019	15.7751
morex_contig_2566582	27.4167	0.00594433	29.75	0.001127	11.27	6.08813
morex_contig_363992	27.1098	0.00587781	36.3674	0.00137768	13.7768	7.44234
morex_contig_1647801	27	0.00585399	30	0.00113647	11.3647	6.13929
morex_contig_68119	26.9636	0.0058461	33.2308	0.00125886	12.5886	6.80046
morex_contig_157636	26.2833	0.0056986	51.45	0.00194905	19.4905	10.5289
morex_contig_177309	26.25	0.00569138	26.75	0.00101335	10.1335	5.4742
morex_contig_2565715	26.2245	0.00568586	47.3015	0.00179189	17.9189	9.67991
morex_contig_136137	26.1899	0.00567834	35.9023	0.00136006	13.6006	7.34715
morex_contig_1580024	26.0445	0.00564683	43.0565	0.00163108	16.3108	8.81121
morex_contig_243746	25.5768	0.00554542	49.987	0.00189362	18.9362	10.2295
morex_contig_106453	25.5127	0.00553153	26.7627	0.00101384	10.1384	5.47681
morex_contig_167901	25.5	0.00552877	37	0.00140165	14.0165	7.57179
morex_contig_2430144	25.5	0.00552877	43.5	0.00164788	16.4788	8.90197
morex_contig_106750	25.3814	0.00550305	49.7841	0.00188594	18.8594	10.188
morex_contig_107831	25.1693	0.00545707	31.6701	0.00119974	11.9974	6.48107
morex_contig_1526627	25.075	0.00543662	32.4083	0.0012277	12.277	6.63214
morex_contig_285826	24.1667	0.00523968	25.8333	0.000978628	9.78628	5.28661
morex_contig_1572766	23.8833	0.00517825	33.4167	0.0012659	12.659	6.83849
morex_contig_1626421	23.8512	0.00517128	63.3512	0.00239989	23.9989	12.9644
morex_contig_111878	23.7675	0.00515314	32.1961	0.00121966	12.1966	6.5887
morex_contig_96396	23.6919	0.00513674	325.973	0.0123486	123.486	66.7081
morex_contig_2554272	23.6667	0.00513127	63.1667	0.0023929	23.929	12.9266
morex_contig_85742	23.658	0.00512941	138.24	0.00523686	52.3686	28.2899
morex_contig_187154	23.498	0.0050947	28.8218	0.00109184	10.9184	5.89817
morex_contig_102948	23.1167	0.00501203	25.7833	0.000976734	9.76734	5.27638
morex_contig_62627	23.1089	0.00501034	43.9055	0.00166325	16.6325	8.98496
morex_contig_133863	23.0833	0.0050048	25	0.000947059	9.47059	5.11608
morex_contig_187716	22.9613	0.00497834	78.8794	0.00298814	29.8814	16.1421
morex_contig_1570552	22.8694	0.00495842	44.7194	0.00169408	16.9408	9.15152
morex_contig_1938721	22.8544	0.00495516	111786	4.23473	42347.3	22876.3
morex_contig_157441	22.8512	0.00495447	58.5298	0.00221725	22.1725	11.9777
morex_contig_37909	22.7773	0.00493846	173.874	0.00658675	65.8675	35.5821
morex_contig_1978607	22.7333	0.00492891	60.9333	0.0023083	23.083	12.4696
morex_contig_174021	22.5861	0.00489699	31.1361	0.00117951	11.7951	6.37179
morex_contig_238895	22.5221	0.00488312	54.3945	0.00206059	20.6059	11.1315
morex_contig_108291	22.3333	0.00484219	27.5833	0.00104492	10.4492	5.64474
morex_contig_287170	22.25	0.00482412	23.5833	0.000893392	8.93392	4.82616
morex_contig_75839	22.1311	0.00479833	43.7729	0.00165822	16.5822	8.95781
morex_contig_43925	22.1285	0.00479777	22.1597	0.000839463	8.39463	4.53483
morex_contig_49935	22.05	0.00478076	23.05	0.000873188	8.73188	4.71702
morex_contig_239127	22.0323	0.00477691	30.0323	0.00113769	11.3769	6.14589
morex_contig_195060	21.4468	0.00464998	52.7038	0.00199654	19.9654	10.7855
morex_contig_188702	21.3162	0.00462165	29.2182	0.00110686	11.0686	5.97931
morex_contig_92784	21.25	0.00460731	32.9167	0.00124696	12.4696	6.73617
morex_contig_2551079	21.1365	0.0045827	25.0916	0.00095053	9.5053	5.13483
morex_contig_1560294	21.0556	0.00456515	26	0.000984941	9.84941	5.32072
morex_contig_194791	21	0.0045531	33	0.00125012	12.5012	6.75322
morex_contig_1565711	20.8333	0.00451697	20.8333	0.000789216	7.89216	4.2634
morex_contig_1299428	20.45	0.00443385	26.8667	0.00101777	10.1777	5.49808
morex_contig_2580075	20.4167	0.00442663	52.8667	0.00200271	20.0271	10.8188
morex_contig_48990	20.3591	0.00441415	21.9306	0.000830781	8.30781	4.48794
morex_contig_390569	20.2712	0.00439509	35.1641	0.0013321	13.321	7.19609
morex_contig_159752	19.975	0.00433087	27.1	0.00102661	10.2661	5.54583
morex_contig_67524	19.9162	0.00431811	179.75	0.00680934	68.0934	36.7845
morex_contig_1634050	19.8833	0.00431099	27.4167	0.00103861	10.3861	5.61063
morex_contig_178513	19.8333	0.00430015	20.6667	0.000782902	7.82902	4.22929
morex_contig_246154	19.7833	0.00428931	33.0333	0.00125138	12.5138	6.76004
morex_contig_1909519	19.7516	0.00428243	61.2683	0.00232099	23.2099	12.5381
morex_contig_2600355	19.7506	0.00428222	130.349	0.00493793	49.3793	26.675
morex_contig_141754	19.5902	0.00424744	20.7096	0.000784529	7.84529	4.23808
morex_contig_1574335	19.5662	0.00424224	24.5662	0.000930627	9.30627	5.02731
morex_contig_250229	19.3933	0.00420475	40.3768	0.00152957	15.2957	8.26282
morex_contig_1611457	19.1828	0.00415911	24.2434	0.000918399	9.18399	4.96125
morex_contig_2556338	19.1667	0.00415561	23.6667	0.000896549	8.96549	4.84322
morex_contig_361358	19.0644	0.00413344	19.0644	0.000722206	7.22206	3.9014
morex_contig_346060	19.0633	0.00413319	30.875	0.00116962	11.6962	6.31835
morex_contig_1585485	19.0627	0.00413308	139.063	0.00526803	52.6803	28.4582
morex_contig_139947	18.9823	0.00411563	23.6489	0.000895878	8.95878	4.83959
morex_contig_1607444	18.9792	0.00411496	22.4792	0.000851564	8.51564	4.6002
morex_contig_82769	18.977	0.00411448	19.1198	0.000724304	7.24304	3.91274
morex_contig_92480	18.9735	0.00411372	22.5865	0.000855628	8.55628	4.62216
morex_contig_1591203	18.7333	0.00406166	28.75	0.00108912	10.8912	5.88349
morex_contig_142212	18.6059	0.00403403	19.1059	0.000723777	7.23777	3.90989
morex_contig_64874	18.5476	0.00402139	23.0476	0.000873098	8.73098	4.71653
morex_contig_232269	18.45	0.00400023	24.5333	0.000929381	9.29381	5.02058
morex_contig_181648	18.4319	0.00399629	44.8526	0.00169912	16.9912	9.17878
morex_contig_51324	18.4208	0.0039939	22.6637	0.000858553	8.58553	4.63796
morex_contig_1617398	18.3373	0.00397579	36.8373	0.00139548	13.9548	7.5385
morex_contig_106081	18.2566	0.00395829	32.7947	0.00124234	12.4234	6.71121
morex_contig_284444	18.2524	0.00395738	25.1429	0.000952471	9.52471	5.14531
morex_contig_1656394	18.25	0.00395686	18.25	0.000691353	6.91353	3.73474
morex_contig_7374	18.2178	0.00394988	22.0584	0.000835624	8.35624	4.51409
morex_contig_69801	18.174	0.00394039	22.5015	0.000852411	8.52411	4.60478
morex_contig_2553689	18.1667	0.00393879	24.1667	0.00091549	9.1549	4.94554
morex_contig_133743	18.0846	0.00392101	20.918	0.000792423	7.92423	4.28072
morex_contig_1863958	18.0455	0.00391251	19.5455	0.000740428	7.40428	3.99984
morex_contig_100223	17.9985	0.00390232	26.9985	0.00102277	10.2277	5.52505
morex_contig_6728	17.8525	0.00387067	23.5619	0.000892579	8.92579	4.82177
morex_contig_139789	17.8246	0.00386464	30.3183	0.00114853	11.4853	6.20442
morex_contig_2004689	17.7285	0.00384378	28.3571	0.00107423	10.7423	5.80308
morex_contig_83035	17.6944	0.00383641	29.1944	0.00110595	11.0595	5.97444
morex_contig_1661226	17.654	0.00382763	19.254	0.000729386	7.29386	3.94019
morex_contig_279824	17.6531	0.00382744	22.6531	0.000858152	8.58152	4.63579
morex_contig_59039	17.6429	0.00382523	21.1429	0.000800941	8.00941	4.32674
morex_contig_1581135	17.3982	0.00377217	19.4873	0.000738225	7.38225	3.98794
morex_contig_277468	17.3749	0.00376713	44.2229	0.00167527	16.7527	9.0499
morex_contig_2553474	17.3667	0.00376534	18.3667	0.000695773	6.95773	3.75861
morex_contig_1937914	17.3418	0.00375995	35.3122	0.00133771	13.3771	7.22639
morex_contig_132657	17.3333	0.00375812	20.3333	0.000770275	7.70275	4.16107
morex_contig_854875	17.3214	0.00375553	26.9714	0.00102174	10.2174	5.51951
morex_contig_149922	17.2	0.00372921	21.2	0.000803106	8.03106	4.33843
morex_contig_258858	17.1502	0.00371842	23.1683	0.00087767	8.7767	4.74123
morex_contig_215322	17.0678	0.00370055	26.1023	0.000988817	9.88817	5.34165
morex_contig_223119	17.0171	0.00368955	39.4175	0.00149323	14.9323	8.06652
morex_contig_1587832	17	0.00368584	23	0.000871294	8.71294	4.70679
morex_contig_162435	16.9992	0.00368568	19.1158	0.000724151	7.24151	3.91191
morex_contig_197532	16.9753	0.00368048	17.9753	0.000680946	6.80946	3.67851
morex_contig_207616	16.932	0.00367109	30.41	0.001152	11.52	6.22319
morex_contig_2589722	16.9284	0.00367032	51.0683	0.00193459	19.3459	10.4508
morex_contig_345020	16.9	0.00366416	17.9667	0.00068062	6.8062	3.67675
morex_contig_55526	16.8611	0.00365573	18.8611	0.000714503	7.14503	3.85979
morex_contig_2551572	16.8095	0.00364455	25.0357	0.000948412	9.48412	5.12338
morex_contig_1620846	16.787	0.00363966	28.9703	0.00109746	10.9746	5.92857
morex_contig_153057	16.6259	0.00360473	26.709	0.0010118	10.118	5.4658
morex_contig_1631452	16.6167	0.00360273	50.95	0.00193011	19.3011	10.4266
morex_contig_2070780	16.596	0.00359826	46.3873	0.00175726	17.5726	9.49283
morex_contig_99325	16.5	0.00357744	20.5	0.000776588	7.76588	4.19518
morex_contig_1770097	16.3333	0.0035413	25.8333	0.000978628	9.78628	5.28661
morex_contig_1564564	16.269	0.00352736	21.4119	0.000811134	8.11134	4.3818
morex_contig_759470	16.1921	0.00351068	25.635	0.000971113	9.71113	5.24602
morex_contig_1424246	16.0333	0.00347626	22.8167	0.000864349	8.64349	4.66927
morex_contig_38486	16	0.00346903	30	0.00113647	11.3647	6.13929
morex_contig_2555892	15.9956	0.00346807	16.6276	0.000629893	6.29893	3.40272
morex_contig_1917930	15.9937	0.00346766	19.9937	0.000757408	7.57408	4.09157
morex_contig_86745	15.9797	0.00346463	18.2198	0.00069021	6.9021	3.72856
morex_contig_235453	15.9563	0.00345955	19.9563	0.000755991	7.55991	4.08391
morex_contig_158457	15.95	0.00345819	24.5333	0.000929381	9.29381	5.02058
morex_contig_1611017	15.9444	0.00345698	52.4333	0.0019863	19.863	10.7301
morex_contig_1404082	15.8333	0.00343289	20.3333	0.000770275	7.70275	4.16107
morex_contig_1851271	15.7218	0.00340871	26.7603	0.00101374	10.1374	5.4763
morex_contig_85618	15.7143	0.00340708	16.8786	0.0006394	6.394	3.45408
morex_contig_131495	15.7097	0.00340608	24.3555	0.000922644	9.22644	4.98418
morex_contig_1521137	15.6429	0.0033916	16.8429	0.000638047	6.38047	3.44677
morex_contig_244691	15.4345	0.00334643	15.8929	0.000602059	6.02059	3.25236
morex_contig_282193	15.4338	0.00334628	22.5172	0.000853003	8.53003	4.60798
morex_contig_171135	15.3404	0.00332603	19.5293	0.000739817	7.39817	3.99654
morex_contig_1305878	15.2944	0.00331606	24.4683	0.000926915	9.26915	5.00726
morex_contig_1626653	15.2889	0.00331486	23.1818	0.000878181	8.78181	4.74399
morex_contig_276765	15.2788	0.00331267	28.2788	0.00107127	10.7127	5.78706
morex_contig_443412	15.25	0.00330642	20.9167	0.000792373	7.92373	4.28045
morex_contig_275336	15.125	0.00327932	16.125	0.000610853	6.10853	3.29987
morex_contig_2031524	15.1247	0.00327926	30.6451	0.00116091	11.6091	6.27131
morex_contig_153522	15.1007	0.00327406	31.696	0.00120072	12.0072	6.48636
morex_contig_93483	15.0833	0.00327028	16.3333	0.000618745	6.18745	3.3425
morex_contig_211571	15.0667	0.00326667	348.433	0.0131995	131.995	71.3045
morex_contig_1568313	15.0243	0.00325748	122.057	0.00462382	46.2382	24.9782
morex_contig_220238	15	0.00325222	19	0.000719765	7.19765	3.88822
morex_contig_2547855	15	0.00325222	28	0.00106071	10.6071	5.73
morex_contig_39487	14.9854	0.00324905	20.0907	0.000761082	7.61082	4.11142
morex_contig_2547380	14.9159	0.00323398	15.6159	0.000591568	5.91568	3.19569
morex_contig_119133	14.8343	0.00321629	18.1732	0.000688445	6.88445	3.71903
morex_contig_2551849	14.8333	0.00321608	17.8333	0.000675569	6.75569	3.64947
morex_contig_125253	14.8095	0.00321092	15.8095	0.000598902	5.98902	3.23531
morex_contig_277358	14.752	0.00319845	22.252	0.000842959	8.42959	4.55372
morex_contig_142805	14.75	0.00319801	14.75	0.000558765	5.58765	3.01848
morex_contig_9114	14.7	0.00318717	18.7	0.0007084	7.084	3.82682
morex_contig_141899	14.6707	0.00318081	15.6707	0.000593642	5.93642	3.20689
morex_contig_2587895	14.6667	0.00317994	33.2917	0.00126117	12.6117	6.81291
morex_contig_173742	14.5833	0.00316188	15.5833	0.000590333	5.90333	3.18902
morex_contig_112623	14.554	0.00315551	17.6968	0.000670398	6.70398	3.62153
morex_contig_102478	14.5	0.00314381	14.5	0.000549294	5.49294	2.96732
morex_contig_417911	14.4393	0.00313066	47.339	0.00179331	17.9331	9.6876
morex_contig_160943	14.4132	0.003125	23.893	0.000905123	9.05123	4.88953
morex_contig_62992	14.3615	0.00311379	14.3615	0.000544049	5.44049	2.93899
morex_contig_1562508	14.3333	0.00310767	14.3333	0.000542981	5.42981	2.93322
morex_contig_67475	14.2891	0.00309809	14.2891	0.000541306	5.41306	2.92417
morex_contig_1647733	14.1775	0.00307389	15.7846	0.00059796	5.9796	3.23022
morex_contig_1561958	14.1395	0.00306565	16.2109	0.000614108	6.14108	3.31745
morex_contig_2323351	14.0611	0.00304865	26.6778	0.00101062	10.1062	5.45942
morex_contig_305144	14.0107	0.00303772	24.4951	0.000927934	9.27934	5.01276
morex_contig_236660	14	0.0030354	16	0.000606118	6.06118	3.27429
morex_contig_84060	14	0.0030354	20	0.000757647	7.57647	4.09286
morex_contig_162550	13.932	0.00302066	16.4196	0.000622015	6.22015	3.36017
morex_contig_120911	13.8808	0.00300955	15.6346	0.000592274	5.92274	3.1995
morex_contig_155285	13.8797	0.00300931	60.3946	0.00228789	22.8789	12.3593
morex_contig_196753	13.8759	0.0030085	17.0921	0.000647487	6.47487	3.49777
morex_contig_7385	13.8682	0.00300684	14.8682	0.000563244	5.63244	3.04268
morex_contig_227387	13.8611	0.00300529	17.3611	0.00065768	6.5768	3.55283
morex_contig_56923	13.8499	0.00300286	19.9879	0.00075719	7.5719	4.09039
morex_contig_46719	13.8409	0.00300091	16.6763	0.000631737	6.31737	3.41268
morex_contig_1614813	13.8333	0.00299927	19.3333	0.000732392	7.32392	3.95643
morex_contig_120190	13.7678	0.00298506	17.7678	0.000673087	6.73087	3.63606
morex_contig_261908	13.7074	0.00297197	27.2991	0.00103415	10.3415	5.58657
morex_contig_1636021	13.6909	0.00296839	15.6909	0.000594409	5.94409	3.21104
morex_contig_76055	13.6667	0.00296313	21.8333	0.000827098	8.27098	4.46804
morex_contig_1594871	13.66	0.00296168	13.8267	0.000523786	5.23786	2.82953
morex_contig_93468	13.6596	0.0029616	19.295	0.00073094	7.3094	3.94859
morex_contig_64484	13.6592	0.00296151	16.8314	0.000637615	6.37615	3.44444
morex_contig_174763	13.6562	0.00296087	30.9312	0.00117175	11.7175	6.32986
morex_contig_346518	13.6547	0.00296054	21.744	0.000823714	8.23714	4.44976
morex_contig_128349	13.6003	0.00294873	23.085	0.000874515	8.74515	4.72419
morex_contig_277976	13.5929	0.00294713	28.7929	0.00109074	10.9074	5.89226
morex_contig_182182	13.5333	0.00293422	17.5333	0.000664204	6.64204	3.58807
morex_contig_1592606	13.5291	0.0029333	14.5883	0.000552638	5.52638	2.98539
morex_contig_1367841	13.5	0.00292699	15	0.000568235	5.68235	3.06965
morex_contig_1625879	13.4603	0.00291838	15.7936	0.000598299	5.98299	3.23205
morex_contig_204555	13.4529	0.00291679	23.1417	0.00087666	8.7666	4.73578
morex_contig_216239	13.4333	0.00291254	29.2667	0.00110869	11.0869	5.98922
morex_contig_110540	13.425	0.00291074	13.625	0.000516149	5.16149	2.78827
morex_contig_252191	13.4049	0.00290637	14.1013	0.000534191	5.34191	2.88573
morex_contig_57214	13.3401	0.00289232	30.6146	0.00115975	11.5975	6.26507
morex_contig_2569452	13.3167	0.00288724	15.9833	0.000605486	6.05486	3.27088
morex_contig_131924	13.3101	0.00288583	21.251	0.00080504	8.0504	4.34888
morex_contig_277156	13.2454	0.00287179	24.1738	0.000915759	9.15759	4.94699
morex_contig_161253	13.2366	0.00286989	14.2366	0.000539317	5.39317	2.91343
morex_contig_1567000	13.222	0.00286672	22.8206	0.000864498	8.64498	4.67008
morex_contig_181299	13.0974	0.00283971	15.0683	0.000570823	5.70823	3.08363
morex_contig_38624	13.0556	0.00283063	26.0556	0.000987046	9.87046	5.33209
morex_contig_1650692	12.95	0.00280775	15.2833	0.000578969	5.78969	3.12763
morex_contig_196308	12.9356	0.00280463	18.4112	0.00069746	6.9746	3.76772
morex_contig_2552182	12.8903	0.0027948	13.0153	0.000493049	4.93049	2.66349
morex_contig_146280	12.8667	0.00278968	17.3667	0.00065789	6.5789	3.55397
morex_contig_38186	12.8659	0.00278951	20.4659	0.000775297	7.75297	4.1882
morex_contig_424917	12.8313	0.002782	13.8313	0.00052396	5.2396	2.83047
morex_contig_125131	12.8022	0.00277569	24.8732	0.000942255	9.42255	5.09012
morex_contig_69062	12.75	0.00276438	13.5	0.000511412	5.11412	2.76268
morex_contig_95828	12.7456	0.00276344	15.7456	0.000596482	5.96482	3.22223
morex_contig_101327	12.7072	0.0027551	12.9572	0.000490848	4.90848	2.6516
morex_contig_43535	12.6718	0.00274742	14.0825	0.000533478	5.33478	2.88188
morex_contig_1561861	12.6429	0.00274115	15.1429	0.000573647	5.73647	3.09888
morex_contig_398217	12.619	0.00273599	12.619	0.000478039	4.78039	2.5824
morex_contig_1564686	12.6111	0.00273427	13.6111	0.000515621	5.15621	2.78542
morex_contig_1428313	12.6	0.00273186	13.6833	0.000518357	5.18357	2.8002
morex_contig_136973	12.5611	0.00272343	13.8111	0.000523197	5.23197	2.82635
morex_contig_133645	12.5514	0.00272132	15.8986	0.000602277	6.02277	3.25354
morex_contig_102826	12.5333	0.00271741	13.0333	0.000493733	4.93733	2.66718
morex_contig_175339	12.532	0.00271711	35.6362	0.00134998	13.4998	7.2927
morex_contig_18479	12.5218	0.0027149	23.0463	0.00087305	8.7305	4.71627
morex_contig_174973	12.476	0.00270497	20.176	0.000764313	7.64313	4.12887
morex_contig_48115	12.4508	0.00269951	14.8813	0.000563741	5.63741	3.04536
morex_contig_1245452	12.3957	0.00268756	17.1957	0.000651413	6.51413	3.51897
morex_contig_179393	12.3859	0.00268545	28.083	0.00106385	10.6385	5.74699
morex_contig_39846	12.3854	0.00268533	23.0393	0.000872783	8.72783	4.71483
morex_contig_135004	12.3167	0.00267043	15.3167	0.000580231	5.80231	3.13445
morex_contig_1595673	12.3041	0.0026677	14.4662	0.000548014	5.48014	2.96041
morex_contig_267539	12.2942	0.00266555	12.4942	0.000473308	4.73308	2.55684
morex_contig_185326	12.2601	0.00265816	14.209	0.000538271	5.38271	2.90778
morex_contig_49597	12.2517	0.00265635	13.4139	0.00050815	5.0815	2.74506
morex_contig_1579646	12.2508	0.00265616	18.018	0.000682564	6.82564	3.68726
morex_contig_101360	12.2167	0.00264875	14.55	0.000551188	5.51188	2.97756
morex_contig_37120	12.204	0.00264601	12.8977	0.000488596	4.88596	2.63943
morex_contig_82670	12.1931	0.00264365	13.2316	0.000501244	5.01244	2.70775
morex_contig_1567676	12.1786	0.00264049	14.2339	0.000539213	5.39213	2.91287
morex_contig_671759	12.1743	0.00263957	17.991	0.000681541	6.81541	3.68173
morex_contig_169326	12.1742	0.00263955	12.1742	0.000461189	4.61189	2.49137
morex_contig_38644	12.1667	0.00263791	14.1667	0.000536667	5.36667	2.89911
morex_contig_127650	12.1667	0.00263791	12.1667	0.000460902	4.60902	2.48982
morex_contig_2563340	12.1225	0.00262832	15.1225	0.000572874	5.72874	3.09471
morex_contig_1639812	12.0278	0.0026078	15.0278	0.000569288	5.69288	3.07533
morex_contig_51002	12.025	0.00260719	12.025	0.000455535	4.55535	2.46083
morex_contig_250534	12.0027	0.00260235	18.0027	0.000681984	6.81984	3.68412
morex_contig_268441	12	0.00260177	28	0.00106071	10.6071	5.73
morex_contig_7846	12	0.00260177	14.5	0.000549294	5.49294	2.96732
morex_contig_267948	12	0.00260177	15	0.000568235	5.68235	3.06965
morex_contig_60970	12	0.00260177	15	0.000568235	5.68235	3.06965
morex_contig_72885	12	0.00260177	16	0.000606118	6.06118	3.27429
morex_contig_2553240	12	0.00260177	13	0.000492471	4.92471	2.66036
morex_contig_159556	12	0.00260177	14	0.000530353	5.30353	2.865
morex_contig_56899	11.9297	0.00258653	13.1861	0.00049952	4.9952	2.69844
morex_contig_368492	11.9279	0.00258614	14.9868	0.000567737	5.67737	3.06695
morex_contig_230577	11.8889	0.00257768	13.9444	0.000528248	5.28248	2.85363
morex_contig_103332	11.8667	0.00257286	13.3667	0.000506361	5.06361	2.7354
morex_contig_2565157	11.8504	0.00256933	11.8504	0.00044892	4.4892	2.42509
morex_contig_65893	11.8431	0.00256774	13.3722	0.000506571	5.06571	2.73653
morex_contig_53383	11.8333	0.00256564	13.8333	0.000524039	5.24039	2.8309
morex_contig_1609712	11.8333	0.00256564	15.3333	0.000580863	5.80863	3.13786
morex_contig_41144	11.7778	0.00255359	11.7778	0.00044617	4.4617	2.41024
morex_contig_37490	11.7595	0.00254962	17.0623	0.000646362	6.46362	3.49169
morex_contig_311485	11.7375	0.00254486	16.1875	0.000613222	6.13222	3.31266
morex_contig_109487	11.7058	0.00253798	16.6347	0.000630162	6.30162	3.40418
morex_contig_228938	11.7018	0.00253712	12.8417	0.000486474	4.86474	2.62797
morex_contig_142734	11.6997	0.00253667	11.6997	0.000443213	4.43213	2.39427
morex_contig_62373	11.6944	0.00253552	16.1944	0.000613484	6.13484	3.31408
morex_contig_90727	11.6667	0.0025295	20	0.000757647	7.57647	4.09286
morex_contig_1595502	11.6531	0.00252656	17.1114	0.000648222	6.48222	3.50174
morex_contig_43495	11.6406	0.00252385	12.9924	0.000492182	4.92182	2.6588
morex_contig_83119	11.6376	0.00252319	18.5735	0.000703609	7.03609	3.80094
morex_contig_57459	11.6303	0.00252162	11.6606	0.000441731	4.41731	2.38626
morex_contig_134327	11.5838	0.00251153	22.482	0.000851671	8.51671	4.60078
morex_contig_362302	11.5	0.00249337	14.5	0.000549294	5.49294	2.96732
morex_contig_140284	11.4778	0.00248855	12.4778	0.000472688	4.72688	2.55349
morex_contig_1648092	11.437	0.00247971	12.437	0.000471144	4.71144	2.54515
morex_contig_53495	11.408	0.00247341	11.6905	0.000442866	4.42866	2.39239
morex_contig_107598	11.3855	0.00246855	16.6637	0.000631262	6.31262	3.41012
morex_contig_69276	11.3333	0.00245723	12.3333	0.000467216	4.67216	2.52393
morex_contig_178407	11.3333	0.00245723	11.3333	0.000429333	4.29333	2.31929
morex_contig_368564	11.2923	0.00244834	13.789	0.000522358	5.22358	2.82182
morex_contig_96229	11.2909	0.00244803	19.3742	0.000733942	7.33942	3.9648
morex_contig_126345	11.2294	0.0024347	17.4715	0.00066186	6.6186	3.57541
morex_contig_344085	11.2146	0.00243149	18.2146	0.000690012	6.90012	3.72749
morex_contig_238237	11.2136	0.00243127	12.1848	0.000461591	4.61591	2.49354
morex_contig_134531	11.2134	0.00243124	31.2951	0.00118553	11.8553	6.40433
morex_contig_112287	11.2	0.00242832	33.9	0.00128421	12.8421	6.9374
morex_contig_167847	11.1973	0.00242773	17.0794	0.000647009	6.47009	3.49518
morex_contig_353373	11.1719	0.00242222	11.1719	0.000423216	4.23216	2.28624
morex_contig_96621	11.1667	0.00242109	11.1667	0.00042302	4.2302	2.28518
morex_contig_1562777	11.1667	0.00242109	11.1667	0.00042302	4.2302	2.28518
morex_contig_190236	11.1667	0.00242109	11.5	0.000435647	4.35647	2.35339
morex_contig_2555460	11.104	0.0024075	13.104	0.000496409	4.96409	2.68163
morex_contig_1597942	11.0943	0.00240541	13.2809	0.000503111	5.03111	2.71784
morex_contig_111211	11.0848	0.00240334	11.3014	0.000428125	4.28125	2.31276
morex_contig_139015	11.0683	0.00239977	17.4037	0.000659293	6.59293	3.56155
morex_contig_1601603	11.0526	0.00239637	13.5526	0.000513406	5.13406	2.77345
morex_contig_146412	11	0.00238496	11	0.000416706	4.16706	2.25107
morex_contig_209403	11	0.00238496	14	0.000530353	5.30353	2.865
morex_contig_276047	11	0.00238496	12	0.000454588	4.54588	2.45572
morex_contig_68121	10.9879	0.00238234	13.0875	0.000495785	4.95785	2.67826
morex_contig_242222	10.9614	0.00237659	26.2374	0.000993935	9.93935	5.3693
morex_contig_369576	10.9605	0.0023764	168.327	0.00637662	63.7662	34.4469
morex_contig_139859	10.95	0.00237412	10.95	0.000414812	4.14812	2.24084
morex_contig_2554439	10.921	0.00236783	52.5532	0.00199084	19.9084	10.7546
morex_contig_202331	10.915	0.00236653	13.0836	0.000495638	4.95638	2.67747
morex_contig_1615717	10.9006	0.0023634	14.8057	0.000560877	5.60877	3.02989
morex_contig_237926	10.8597	0.00235455	17.2879	0.000654906	6.54906	3.53785
morex_contig_415155	10.8375	0.00234973	16.4875	0.000624586	6.24586	3.37405
morex_contig_290022	10.8357	0.00234934	13.3524	0.00050582	5.0582	2.73247
morex_contig_184177	10.8333	0.00234882	19.3333	0.000732392	7.32392	3.95643
morex_contig_144228	10.8333	0.00234882	12.8333	0.000486157	4.86157	2.62625
morex_contig_2559959	10.8333	0.00234882	32.0833	0.00121539	12.1539	6.56563
morex_contig_60611	10.7882	0.00233903	11.9526	0.000452793	4.52793	2.44602
morex_contig_109831	10.7812	0.00233752	13.5329	0.00051266	5.1266	2.76942
morex_contig_82071	10.7667	0.00233437	21.8333	0.000827098	8.27098	4.46804
morex_contig_45692	10.7248	0.00232529	10.7593	0.000407588	4.07588	2.20182
morex_contig_1643188	10.6442	0.00230781	17.2582	0.00065378	6.5378	3.53176
morex_contig_80641	10.6407	0.00230706	12.2122	0.000462625	4.62625	2.49913
morex_contig_359923	10.633	0.00230539	15.285	0.000579033	5.79033	3.12798
morex_contig_60290	10.6111	0.00230064	14.6111	0.000553503	5.53503	2.99006
morex_contig_90881	10.5917	0.00229644	11.7291	0.000444326	4.44326	2.40028
morex_contig_88021	10.5833	0.00229461	12.0833	0.000457744	4.57744	2.47276
morex_contig_336422	10.5355	0.00228426	11.0355	0.000418052	4.18052	2.25835
morex_contig_1623895	10.5351	0.00228417	14.9539	0.000566491	5.66491	3.06022
morex_contig_128385	10.529	0.00228284	21.1953	0.000802926	8.02926	4.33746
morex_contig_474606	10.5211	0.00228112	11.6636	0.000441845	4.41845	2.38688
morex_contig_64408	10.5	0.00227655	11.5	0.000435647	4.35647	2.35339
morex_contig_161630	10.5	0.00227655	14.8333	0.000561922	5.61922	3.03554
morex_contig_1590606	10.4987	0.00227628	15.3737	0.000582393	5.82393	3.14613
morex_contig_1619953	10.4781	0.0022718	12.7638	0.000483524	4.83524	2.61203
morex_contig_170186	10.475	0.00227113	12.825	0.000485841	4.85841	2.62455
morex_contig_78984	10.4544	0.00226666	11.4544	0.000433919	4.33919	2.34406
morex_contig_436533	10.4411	0.00226377	13.0221	0.00049331	4.9331	2.66489
morex_contig_2597759	10.4051	0.00225598	16.4051	0.000621465	6.21465	3.3572
morex_contig_156280	10.3742	0.00224928	16.2528	0.000615694	6.15694	3.32602
morex_contig_142387	10.3672	0.00224777	12.2006	0.000462188	4.62188	2.49677
morex_contig_243749	10.3333	0.00224042	14.4	0.000545506	5.45506	2.94686
morex_contig_1591413	10.3269	0.00223903	11.4519	0.000433826	4.33826	2.34356
morex_contig_1615534	10.3088	0.0022351	15.3088	0.000579934	5.79934	3.13284
morex_contig_176221	10.275	0.00222777	13.275	0.000502888	5.02888	2.71664
morex_contig_417914	10.2595	0.00222441	14.6095	0.000553443	5.53443	2.98974
morex_contig_1568337	10.2569	0.00222385	12.4471	0.000471527	4.71527	2.54722
morex_contig_8557	10.237	0.00221954	12.237	0.000463568	4.63568	2.50422
morex_contig_2566652	10.2295	0.00221791	11.7295	0.000444342	4.44342	2.40036
morex_contig_236467	10.2	0.00221151	11.5333	0.00043691	4.3691	2.36022
morex_contig_1944458	10.1833	0.00220789	14.1833	0.000537298	5.37298	2.90252
morex_contig_114833	10.183	0.00220782	12.183	0.00046152	4.6152	2.49316
morex_contig_1857061	10.1804	0.00220725	20.2329	0.000766469	7.66469	4.14052
morex_contig_1668817	10.1667	0.00220428	10.1667	0.000385137	3.85137	2.08054
morex_contig_102383	10.1603	0.00220289	12.7436	0.000482757	4.82757	2.60789
morex_contig_247154	10.1528	0.00220127	10.1528	0.000384611	3.84611	2.07769
morex_contig_277119	10.1521	0.00220113	13.2255	0.000501011	5.01011	2.7065
morex_contig_117410	10.1484	0.00220031	14.7253	0.000557828	5.57828	3.01342
morex_contig_242044	10.1429	0.00219912	20.1429	0.000763059	7.63059	4.1221
morex_contig_86961	10.1405	0.0021986	10.8071	0.0004094	4.094	2.21161
morex_contig_60206	10.1344	0.00219729	12.2241	0.000463078	4.63078	2.50158
morex_contig_229344	10.1003	0.00218988	18.3108	0.000693655	6.93655	3.74717
morex_contig_1645341	10.0836	0.00218627	12.0851	0.000457813	4.57813	2.47313
morex_contig_156628	10.0833	0.00218621	11.5833	0.000438804	4.38804	2.37045
morex_contig_339926	10.0777	0.002185	17.7829	0.000673657	6.73657	3.63914
morex_contig_11334	10.0625	0.0021817	12.4141	0.000470274	4.70274	2.54045
morex_contig_1624035	10.0616	0.00218149	12.0616	0.00045692	4.5692	2.46831
morex_contig_94380	10.06	0.00218116	11.8559	0.000449128	4.49128	2.42622
morex_contig_235283	10.0504	0.00217907	15.473	0.000586154	5.86154	3.16644
morex_contig_2565963	10.0411	0.00217704	11.0411	0.000418261	4.18261	2.25947
morex_contig_41687	10.037	0.00217617	12.0741	0.000457394	4.57394	2.47088
morex_contig_102255	10.0357	0.00217589	14.0357	0.000531706	5.31706	2.87231
morex_contig_141914	10.0041	0.00216904	10.9409	0.000414467	4.14467	2.23898
morex_contig_39338	10	0.00216814	10	0.000378824	3.78824	2.04643
morex_contig_94237	10	0.00216814	16	0.000606118	6.06118	3.27429
morex_contig_38956	10	0.00216814	11	0.000416706	4.16706	2.25107
morex_contig_103495	10	0.00216814	10.6667	0.000404079	4.04079	2.18286
morex_contig_165449	10	0.00216814	10	0.000378824	3.78824	2.04643
morex_contig_1635801	10	0.00216814	10	0.000378824	3.78824	2.04643
morex_contig_9039	10	0.00216814	10	0.000378824	3.78824	2.04643
morex_contig_56191	9.9971	0.00216752	10.9971	0.000416596	4.16596	2.25048
morex_contig_207263	9.98333	0.00216453	10.4833	0.000397133	3.97133	2.14534
morex_contig_1576041	9.96978	0.00216159	13.9698	0.000529208	5.29208	2.85882
morex_contig_162649	9.95481	0.00215835	11.7629	0.000445606	4.45606	2.40719
morex_contig_98311	9.91026	0.00214869	19.4103	0.000735306	7.35306	3.97217
morex_contig_1579298	9.89672	0.00214575	9.89672	0.000374911	3.74911	2.02529
morex_contig_1664529	9.85884	0.00213754	13.7969	0.00052266	5.2266	2.82345
morex_contig_37789	9.85645	0.00213702	10.8565	0.000411268	4.11268	2.2217
morex_contig_162336	9.84845	0.00213528	18.6786	0.000707591	7.07591	3.82245
morex_contig_218248	9.83333	0.00213201	11.8333	0.000448275	4.48275	2.42161
morex_contig_1584624	9.83333	0.00213201	9.83333	0.00037251	3.7251	2.01232
morex_contig_60460	9.8	0.00212478	9.8	0.000371247	3.71247	2.0055
morex_contig_1541092	9.78254	0.002121	12.4016	0.000469801	4.69801	2.5379
morex_contig_158390	9.7779	0.00211999	9.85483	0.000373324	3.73324	2.01672
morex_contig_402382	9.76453	0.00211709	15.5241	0.000588088	5.88088	3.17689
morex_contig_337886	9.74015	0.0021118	11.6985	0.000443166	4.43166	2.39401
morex_contig_140346	9.73518	0.00211073	10.0225	0.000379677	3.79677	2.05104
morex_contig_137016	9.72265	0.00210801	9.72265	0.000368317	3.68317	1.98967
morex_contig_120916	9.70443	0.00210406	11.9979	0.000454509	4.54509	2.45529
morex_contig_56622	9.69567	0.00210216	13.358	0.000506033	5.06033	2.73362
morex_contig_1533386	9.67262	0.00209716	15.8131	0.000599037	5.99037	3.23604
morex_contig_1581474	9.64835	0.0020919	151.03	0.00572139	57.2139	30.9073
morex_contig_215442	9.64286	0.00209071	10.6429	0.000403177	4.03177	2.17799
morex_contig_275554	9.625	0.00208684	14.625	0.00055403	5.5403	2.9929
morex_contig_1585986	9.62143	0.00208606	21.1	0.000799318	7.99318	4.31797
morex_contig_2650204	9.61667	0.00208503	21.6167	0.00081889	8.1889	4.4237
morex_contig_114222	9.60956	0.00208349	17.7563	0.000672651	6.72651	3.63371
morex_contig_1585226	9.59307	0.00207992	16.5931	0.000628585	6.28585	3.39566
morex_contig_1609884	9.58333	0.0020778	32.3333	0.00122486	12.2486	6.61679
morex_contig_163915	9.56768	0.00207441	18.3156	0.000693838	6.93838	3.74816
morex_contig_159855	9.56667	0.00207419	9.56667	0.000362408	3.62408	1.95775
morex_contig_2552599	9.56124	0.00207302	11.3325	0.000429302	4.29302	2.31912
morex_contig_292225	9.53333	0.00206696	10.0333	0.000380086	3.80086	2.05325
morex_contig_53732	9.5	0.00205974	10.5	0.000397765	3.97765	2.14875
morex_contig_1653957	9.5	0.00205974	9.5	0.000359882	3.59882	1.94411
morex_contig_243625	9.5	0.00205974	10	0.000378824	3.78824	2.04643
morex_contig_260452	9.5	0.00205974	29.5	0.00111753	11.1753	6.03697
morex_contig_67953	9.48436	0.00205635	11.4303	0.000433007	4.33007	2.33913
morex_contig_368955	9.48281	0.00205601	11.5597	0.00043791	4.3791	2.36562
morex_contig_148466	9.4693	0.00205308	10.4693	0.000396602	3.96602	2.14247
morex_contig_59756	9.46918	0.00205305	9.46918	0.000358715	3.58715	1.9378
morex_contig_140125	9.46692	0.00205256	9.60977	0.000364041	3.64041	1.96657
morex_contig_161897	9.46115	0.00205131	11.4882	0.000435199	4.35199	2.35098
morex_contig_60130	9.45758	0.00205054	10.9576	0.000415099	4.15099	2.24239
morex_contig_2554816	9.45649	0.0020503	9.74221	0.000369058	3.69058	1.99367
morex_contig_1586757	9.45574	0.00205014	12.987	0.000491979	4.91979	2.65771
morex_contig_355248	9.41508	0.00204132	10.9484	0.000414752	4.14752	2.24052
morex_contig_1379558	9.39683	0.00203737	15.0278	0.000569288	5.69288	3.07533
morex_contig_442233	9.39242	0.00203641	12.4714	0.000472445	4.72445	2.55218
morex_contig_288416	9.38881	0.00203563	17.2443	0.000653255	6.53255	3.52893
morex_contig_2552272	9.35268	0.0020278	9.35268	0.000354302	3.54302	1.91396
morex_contig_44379	9.33981	0.00202501	11.2928	0.000427798	4.27798	2.31099
morex_contig_1608077	9.32894	0.00202265	116.329	0.00440682	44.0682	23.8059
morex_contig_173355	9.32683	0.00202219	10.3268	0.000391205	3.91205	2.11331
morex_contig_276218	9.31886	0.00202046	18.0658	0.000684375	6.84375	3.69704
morex_contig_52052	9.29367	0.002015	12.9677	0.000491249	4.91249	2.65376
morex_contig_238680	9.27051	0.00200998	12.5205	0.000474307	4.74307	2.56224
morex_contig_276758	9.26786	0.0020094	9.26786	0.000351088	3.51088	1.8966
morex_contig_129792	9.255	0.00200662	10.9828	0.000416053	4.16053	2.24754
morex_contig_2548741	9.23864	0.00200307	10.7386	0.000406805	4.06805	2.19759
morex_contig_59507	9.23244	0.00200172	13.0191	0.000493193	4.93193	2.66426
morex_contig_200005	9.23179	0.00200159	15.3985	0.00058333	5.8333	3.15119
morex_contig_44228	9.20419	0.0019956	9.51669	0.000360515	3.60515	1.94752
morex_contig_172365	9.1786	0.00199005	13.0709	0.000495155	4.95155	2.67486
morex_contig_1571524	9.16667	0.00198747	9.16667	0.000347255	3.47255	1.87589
morex_contig_70459	9.14863	0.00198355	10.6895	0.000404945	4.04945	2.18754
morex_contig_2018256	9.14369	0.00198248	89.2397	0.00338061	33.8061	18.2623
morex_contig_118693	9.1349	0.00198058	9.77443	0.000370279	3.70279	2.00027
morex_contig_369221	9.13333	0.00198024	14.1333	0.000535404	5.35404	2.89229
morex_contig_1591638	9.12619	0.00197869	10.6262	0.000402545	4.02545	2.17458
morex_contig_1594733	9.12308	0.00197802	12.3539	0.000467993	4.67993	2.52813
morex_contig_97889	9.1218	0.00197774	10.598	0.000401477	4.01477	2.1688
morex_contig_65505	9.11948	0.00197723	9.21039	0.000348911	3.48911	1.88484
morex_contig_1594007	9.11211	0.00197564	16.7403	0.000634162	6.34162	3.42578
morex_contig_1615852	9.11111	0.00197542	13.1111	0.00049668	4.9668	2.6831
morex_contig_66079	9.11111	0.00197542	18.2222	0.000690301	6.90301	3.72905
morex_contig_1567955	9.10198	0.00197344	10.327	0.000391211	3.91211	2.11335
morex_contig_158697	9.09551	0.00197204	11.7724	0.000445966	4.45966	2.40914
morex_contig_46870	9.08489	0.00196973	9.08489	0.000344157	3.44157	1.85916
morex_contig_224455	9.08333	0.0019694	13.25	0.000501941	5.01941	2.71152
morex_contig_1621480	9.07664	0.00196795	12.8806	0.000487946	4.87946	2.63592
morex_contig_1618898	9.06845	0.00196617	14.3211	0.000542517	5.42517	2.93071
morex_contig_1615885	9.05667	0.00196362	10.5967	0.000401427	4.01427	2.16853
morex_contig_442634	9.04762	0.00196165	10.5476	0.000399569	3.99569	2.1585
morex_contig_1571248	9.04	0.00196	10.04	0.000380339	3.80339	2.05462
morex_contig_156088	9.03571	0.00195907	10.0357	0.000380177	3.80177	2.05374
morex_contig_333538	9.03558	0.00195904	11.4689	0.000434469	4.34469	2.34703
morex_contig_442586	9.03226	0.00195832	19.0323	0.000720987	7.20987	3.89482
morex_contig_141318	9.03226	0.00195832	10.0323	0.000380046	3.80046	2.05303
morex_contig_55444	9.0198	0.00195562	10.3014	0.000390241	3.90241	2.10811
morex_contig_275553	9.01331	0.00195422	9.01331	0.000341446	3.41446	1.84451
morex_contig_69422	9	0.00195133	9	0.000340941	3.40941	1.84179
morex_contig_50827	9	0.00195133	10.5	0.000397765	3.97765	2.14875
morex_contig_128470	9	0.00195133	14.5	0.000549294	5.49294	2.96732
morex_contig_481118	9	0.00195133	11	0.000416706	4.16706	2.25107
morex_contig_9217	9	0.00195133	10	0.000378824	3.78824	2.04643
morex_contig_1592308	8.99583	0.00195043	12.2625	0.000464532	4.64532	2.50944
morex_contig_414892	8.9625	0.0019432	20.1625	0.000763803	7.63803	4.12611
morex_contig_68578	8.96237	0.00194317	13.5186	0.000512118	5.12118	2.7665
morex_contig_71673	8.94444	0.00193928	9.94444	0.000376719	3.76719	2.03506
morex_contig_1561659	8.93491	0.00193722	10.046	0.000380567	3.80567	2.05585
morex_contig_42219	8.9132	0.00193251	9.07987	0.000343967	3.43967	1.85813
morex_contig_195484	8.909	0.0019316	8.98795	0.000340485	3.40485	1.83932
morex_contig_1619880	8.89739	0.00192908	13.5915	0.000514878	5.14878	2.78141
morex_contig_125661	8.8847	0.00192633	12.6204	0.00047809	4.7809	2.58267
morex_contig_345158	8.86216	0.00192144	9.09293	0.000344462	3.44462	1.8608
morex_contig_47543	8.84559	0.00191785	11.8456	0.000448739	4.48739	2.42412
morex_contig_78671	8.84272	0.00191723	9.84272	0.000372865	3.72865	2.01424
morex_contig_279382	8.83333	0.00191519	8.83333	0.000334628	3.34628	1.80768
morex_contig_2567192	8.82952	0.00191437	9.2993	0.00035228	3.5228	1.90304
morex_contig_1622052	8.8212	0.00191256	14.4442	0.000547181	5.47181	2.95591
morex_contig_55431	8.79916	0.00190778	8.96154	0.000339484	3.39484	1.83392
morex_contig_290751	8.76266	0.00189987	20.303	0.000769124	7.69124	4.15486
morex_contig_72789	8.75	0.00189713	8.75	0.000331471	3.31471	1.79063
morex_contig_249836	8.75	0.00189713	9.75	0.000369353	3.69353	1.99527
morex_contig_1673119	8.72763	0.00189228	18.4783	0.000700003	7.00003	3.78146
morex_contig_7589	8.72619	0.00189196	9.72619	0.000368451	3.68451	1.9904
morex_contig_369173	8.72453	0.0018916	9.72453	0.000368388	3.68388	1.99006
morex_contig_156743	8.71128	0.00188873	8.83923	0.000334851	3.34851	1.80889
morex_contig_162846	8.6991	0.00188609	11.6991	0.00044319	4.4319	2.39414
morex_contig_101856	8.69589	0.0018854	11.6773	0.000442362	4.42362	2.38967
morex_contig_132228	8.67619	0.00188112	10.1048	0.000382792	3.82792	2.06787
morex_contig_167098	8.66872	0.0018795	9.30847	0.000352627	3.52627	1.90491
morex_contig_37236	8.66667	0.00187906	13	0.000492471	4.92471	2.66036
morex_contig_1834885	8.65417	0.00187635	8.88684	0.000336654	3.36654	1.81863
morex_contig_66671	8.63605	0.00187242	11.7223	0.000444067	4.44067	2.39888
morex_contig_268144	8.62727	0.00187052	11.2118	0.000424728	4.24728	2.29441
morex_contig_475166	8.62592	0.00187022	9.95926	0.00037728	3.7728	2.03809
morex_contig_86519	8.61655	0.00186819	9.48322	0.000359247	3.59247	1.94067
morex_contig_82122	8.59785	0.00186414	8.63011	0.000326929	3.26929	1.76609
morex_contig_158736	8.55882	0.00185568	8.55882	0.000324228	3.24228	1.7515
morex_contig_147783	8.55461	0.00185476	8.63154	0.000326983	3.26983	1.76638
morex_contig_1629590	8.54924	0.0018536	11.6742	0.000442248	4.42248	2.38905
morex_contig_2571677	8.5408	0.00185177	10.7208	0.000406129	4.06129	2.19394
morex_contig_359826	8.52755	0.0018489	8.95612	0.000339279	3.39279	1.83281
morex_contig_2576877	8.51485	0.00184614	13.9315	0.000527759	5.27759	2.85099
morex_contig_2549479	8.5	0.00184292	13.5	0.000511412	5.11412	2.76268
morex_contig_1567470	8.5	0.00184292	12.5	0.00047353	4.7353	2.55804
morex_contig_76846	8.5	0.00184292	9	0.000340941	3.40941	1.84179
morex_contig_1574597	8.5	0.00184292	9.5	0.000359882	3.59882	1.94411
morex_contig_133146	8.49405	0.00184163	9.49405	0.000359657	3.59657	1.94289
morex_contig_1630162	8.47963	0.00183851	9.41199	0.000356548	3.56548	1.9261
morex_contig_138816	8.46559	0.00183546	11.1645	0.000422938	4.22938	2.28474
morex_contig_163438	8.4607	0.0018344	12.3051	0.000466148	4.66148	2.51816
morex_contig_331738	8.45	0.00183208	8.45	0.000320106	3.20106	1.72923
morex_contig_263765	8.44974	0.00183203	20.5268	0.000777604	7.77604	4.20067
morex_contig_76134	8.44654	0.00183133	8.74416	0.000331249	3.31249	1.78943
morex_contig_1595331	8.43425	0.00182867	10.6343	0.000402851	4.02851	2.17623
morex_contig_7812	8.43179	0.00182813	66.0318	0.00250144	25.0144	13.5129
morex_contig_57612	8.42063	0.00182571	8.75397	0.000331621	3.31621	1.79144
morex_contig_262486	8.41026	0.00182346	9.41026	0.000356483	3.56483	1.92574
morex_contig_151579	8.40952	0.00182331	143.69	0.00544333	54.4333	29.4053
morex_contig_368505	8.40739	0.00182284	10.9574	0.000415092	4.15092	2.24235
morex_contig_125607	8.39512	0.00182018	33.1365	0.00125529	12.5529	6.78114
morex_contig_1665869	8.38905	0.00181887	8.38905	0.000317797	3.17797	1.71676
morex_contig_58691	8.38543	0.00181808	16.5405	0.000626594	6.26594	3.3849
morex_contig_276738	8.38045	0.001817	10.756	0.000407463	4.07463	2.20114
morex_contig_112035	8.375	0.00181582	10.0417	0.000380402	3.80402	2.05496
morex_contig_63044	8.35932	0.00181242	10.0119	0.000379273	3.79273	2.04886
morex_contig_2554774	8.34188	0.00180864	10.3419	0.000391775	3.91775	2.11639
morex_contig_122484	8.33333	0.00180679	11.8333	0.000448275	4.48275	2.42161
morex_contig_291984	8.33333	0.00180679	13.3333	0.000505098	5.05098	2.72857
morex_contig_161522	8.33333	0.00180679	8.33333	0.000315686	3.15686	1.70536
morex_contig_2629828	8.33333	0.00180679	19.8333	0.000751333	7.51333	4.05875
morex_contig_36989	8.30363	0.00180035	10.5951	0.000401368	4.01368	2.16822
morex_contig_2586624	8.25	0.00178872	8.91667	0.000337784	3.37784	1.82473
morex_contig_242239	8.21429	0.00178098	10.2143	0.000386941	3.86941	2.09028
morex_contig_61617	8.21429	0.00178098	9.21429	0.000349059	3.49059	1.88564
morex_contig_138939	8.21427	0.00178097	10.58	0.000400795	4.00795	2.16512
morex_contig_65364	8.21402	0.00178092	8.24432	0.000312314	3.12314	1.68714
morex_contig_41603	8.20771	0.00177955	8.37438	0.000317241	3.17241	1.71376
morex_contig_88491	8.19626	0.00177707	9.19626	0.000348376	3.48376	1.88195
morex_contig_1650001	8.17807	0.00177312	11.8433	0.000448654	4.48654	2.42366
morex_contig_1595338	8.16971	0.00177131	10.3651	0.000392654	3.92654	2.12114
morex_contig_1564000	8.16667	0.00177065	9.16667	0.000347255	3.47255	1.87589
morex_contig_1647918	8.16667	0.00177065	17.6667	0.000669255	6.69255	3.61536
morex_contig_42329	8.15448	0.00176801	8.54615	0.000323748	3.23748	1.74891
morex_contig_193426	8.13936	0.00176473	9.02947	0.000342058	3.42058	1.84782
morex_contig_386588	8.13656	0.00176412	11.7781	0.000446182	4.46182	2.41031
morex_contig_88929	8.13579	0.00176396	13.2267	0.000501058	5.01058	2.70675
morex_contig_171207	8.13025	0.00176276	10.1303	0.000383758	3.83758	2.07309
morex_contig_107493	8.125	0.00176162	8.125	0.000307794	3.07794	1.66272
morex_contig_59477	8.1191	0.00176034	15.307	0.000579863	5.79863	3.13246
morex_contig_275185	8.09793	0.00175575	8.59793	0.00032571	3.2571	1.75951
morex_contig_1926979	8.09242	0.00175455	8.59242	0.000325501	3.25501	1.75838
morex_contig_162223	8.05632	0.00174673	10.9673	0.000415466	4.15466	2.24438
morex_contig_428765	8.04216	0.00174366	14.9048	0.000564629	5.64629	3.05016
morex_contig_142731	8.03854	0.00174287	10.5024	0.000397857	3.97857	2.14925
morex_contig_173526	8.03401	0.00174189	9.44381	0.000357754	3.57754	1.93261
morex_contig_40061	8.03333	0.00174174	8.03333	0.000304322	3.04322	1.64397
morex_contig_1662686	8.03333	0.00174174	8.03333	0.000304322	3.04322	1.64397
morex_contig_137999	8.01008	0.0017367	9.28356	0.000351683	3.51683	1.89982
morex_contig_138860	8.004	0.00173538	12.5992	0.000477289	4.77289	2.57835
morex_contig_216234	8.00282	0.00173513	8.06164	0.000305394	3.05394	1.64976
morex_contig_86419	8.00139	0.00173482	11.2346	0.000425592	4.25592	2.29908
morex_contig_172157	8	0.00173452	9	0.000340941	3.40941	1.84179
morex_contig_8111	8	0.00173452	8	0.000303059	3.03059	1.63714
morex_contig_1613181	8	0.00173452	9	0.000340941	3.40941	1.84179
morex_contig_67874	8	0.00173452	8	0.000303059	3.03059	1.63714
morex_contig_363920	8	0.00173452	8	0.000303059	3.03059	1.63714
morex_contig_267789	8	0.00173452	8	0.000303059	3.03059	1.63714
morex_contig_351293	8	0.00173452	8	0.000303059	3.03059	1.63714
morex_contig_1589804	8	0.00173452	8	0.000303059	3.03059	1.63714
morex_contig_142087	7.99595	0.00173364	9.03298	0.000342191	3.42191	1.84854
morex_contig_89214	7.97108	0.00172824	8.04954	0.000304936	3.04936	1.64728
morex_contig_1652467	7.96738	0.00172744	11.3409	0.000429619	4.29619	2.32083
morex_contig_1635822	7.96715	0.00172739	11.9768	0.000453711	4.53711	2.45098
morex_contig_1562550	7.91285	0.00171562	13.7536	0.000521017	5.21017	2.81457
morex_contig_442209	7.90143	0.00171314	10.0856	0.000382068	3.82068	2.06396
morex_contig_164131	7.88017	0.00170853	9.98425	0.000378227	3.78227	2.04321
morex_contig_276050	7.87339	0.00170706	13.949	0.000528422	5.28422	2.85457
morex_contig_276012	7.85357	0.00170277	7.85357	0.000297512	2.97512	1.60718
morex_contig_211809	7.83333	0.00169838	12.0333	0.000455851	4.55851	2.46254
morex_contig_243080	7.83193	0.00169808	16.2358	0.00061505	6.1505	3.32254
morex_contig_48213	7.8311	0.0016979	8.06043	0.000305348	3.05348	1.64951
morex_contig_215825	7.83107	0.00169789	14.5255	0.000550261	5.50261	2.97254
morex_contig_86346	7.82187	0.00169589	20.4446	0.000774491	7.74491	4.18385
morex_contig_69999	7.80162	0.0016915	8.59772	0.000325702	3.25702	1.75946
morex_contig_248834	7.78756	0.00168845	8.22041	0.000311409	3.11409	1.68225
morex_contig_161075	7.77894	0.00168659	7.85587	0.000297599	2.97599	1.60765
morex_contig_258369	7.77505	0.00168574	14.4228	0.00054637	5.4637	2.95153
morex_contig_308169	7.76821	0.00168426	8.37357	0.000317211	3.17211	1.71359
morex_contig_1580337	7.76317	0.00168317	10.8483	0.00041096	4.1096	2.22003
morex_contig_75658	7.7619	0.00168289	8.7619	0.000331922	3.31922	1.79306
morex_contig_104770	7.74592	0.00167943	18.3276	0.000694293	6.94293	3.75062
morex_contig_1750881	7.74405	0.00167902	25.9821	0.000984265	9.84265	5.31706
morex_contig_244986	7.74369	0.00167894	10.7437	0.000406996	4.06996	2.19862
morex_contig_1616190	7.73611	0.0016773	8.06944	0.00030569	3.0569	1.65136
morex_contig_1592232	7.73333	0.0016767	7.73333	0.000292957	2.92957	1.58257
morex_contig_248032	7.72683	0.00167529	9.70302	0.000367573	3.67573	1.98566
morex_contig_161010	7.72121	0.00167407	8.47677	0.00032112	3.2112	1.73471
morex_contig_130346	7.7119	0.00167205	11.9833	0.000453957	4.53957	2.45231
morex_contig_134024	7.7	0.00166947	8.4	0.000318212	3.18212	1.719
morex_contig_547513	7.7	0.00166947	7.7	0.000291694	2.91694	1.57575
morex_contig_99214	7.7	0.00166947	20.7	0.000784165	7.84165	4.23611
morex_contig_159147	7.69772	0.00166898	7.99772	0.000302972	3.02972	1.63668
morex_contig_176921	7.69634	0.00166868	7.73981	0.000293202	2.93202	1.5839
morex_contig_162492	7.69191	0.00166772	10.9365	0.000414299	4.14299	2.23807
morex_contig_61860	7.68196	0.00166556	11.2729	0.000427043	4.27043	2.30691
morex_contig_292884	7.67897	0.00166491	9.13041	0.000345882	3.45882	1.86848
morex_contig_2616795	7.67778	0.00166465	12.3444	0.000467637	4.67637	2.5262
morex_contig_77474	7.67123	0.00166323	8.76912	0.000332195	3.32195	1.79454
morex_contig_174221	7.66667	0.00166224	8.66667	0.000328314	3.28314	1.77357
morex_contig_1569719	7.64551	0.00165766	8.05879	0.000305286	3.05286	1.64917
morex_contig_1656995	7.64286	0.00165708	7.64286	0.000289529	2.89529	1.56406
morex_contig_53318	7.62857	0.00165398	7.62857	0.000288988	2.88988	1.56113
morex_contig_216585	7.62029	0.00165219	10.7106	0.000405742	4.05742	2.19184
morex_contig_1642159	7.61667	0.0016514	8.86667	0.00033589	3.3589	1.8145
morex_contig_2554279	7.61581	0.00165122	10.784	0.000408523	4.08523	2.20687
morex_contig_87372	7.60205	0.00164823	7.60205	0.000287984	2.87984	1.55571
morex_contig_1432957	7.6	0.00164779	9.6	0.000363671	3.63671	1.96457
morex_contig_195241	7.57806	0.00164303	290.485	0.0110042	110.042	59.4457
morex_contig_1617664	7.56984	0.00164125	7.83035	0.000296632	2.96632	1.60243
morex_contig_1772455	7.5625	0.00163966	8.5625	0.000324368	3.24368	1.75226
morex_contig_83026	7.55263	0.00163752	9.05263	0.000342935	3.42935	1.85256
morex_contig_2551557	7.55263	0.00163752	7.55263	0.000286112	2.86112	1.54559
morex_contig_269108	7.53239	0.00163313	7.83716	0.00029689	2.9689	1.60382
morex_contig_1587768	7.52424	0.00163136	7.52424	0.000285036	2.85036	1.53978
morex_contig_2609171	7.51992	0.00163043	7.51992	0.000284872	2.84872	1.5389
morex_contig_2549530	7.51667	0.00162972	7.51667	0.000284749	2.84749	1.53823
morex_contig_1585566	7.51389	0.00162912	9.51389	0.000360409	3.60409	1.94695
morex_contig_1809031	7.51238	0.00162879	13.5025	0.000511505	5.11505	2.76319
morex_contig_63360	7.51186	0.00162868	8.71186	0.000330026	3.30026	1.78282
morex_contig_8734	7.5	0.00162611	10.5	0.000397765	3.97765	2.14875
morex_contig_142728	7.5	0.00162611	7.5	0.000284118	2.84118	1.53482
morex_contig_291988	7.5	0.00162611	7.5	0.000284118	2.84118	1.53482
morex_contig_171136	7.5	0.00162611	8.5	0.000322	3.22	1.73947
morex_contig_112057	7.5	0.00162611	24.5	0.000928118	9.28118	5.01375
morex_contig_165030	7.5	0.00162611	7.5	0.000284118	2.84118	1.53482
morex_contig_2255637	7.5	0.00162611	10.5	0.000397765	3.97765	2.14875
morex_contig_1659718	7.5	0.00162611	9	0.000340941	3.40941	1.84179
morex_contig_276737	7.48688	0.00162326	8.21289	0.000311124	3.11124	1.68071
morex_contig_281049	7.48118	0.00162203	17.6036	0.000666864	6.66864	3.60244
morex_contig_37780	7.47222	0.00162009	7.69444	0.000291484	2.91484	1.57461
morex_contig_1568395	7.47063	0.00161974	14.2456	0.000539658	5.39658	2.91527
morex_contig_1582532	7.46152	0.00161777	7.75487	0.000293773	2.93773	1.58698
morex_contig_90133	7.4584	0.00161709	12.2584	0.000464377	4.64377	2.5086
morex_contig_425904	7.45261	0.00161583	10.8378	0.000410562	4.10562	2.21788
morex_contig_100021	7.44444	0.00161406	12.4444	0.000471425	4.71425	2.54667
morex_contig_40678	7.43922	0.00161293	7.47922	0.00028333	2.8333	1.53057
morex_contig_162125	7.43452	0.00161191	7.43452	0.000281637	2.81637	1.52142
morex_contig_163972	7.42146	0.00160908	10.0895	0.000382214	3.82214	2.06474
morex_contig_48016	7.41667	0.00160804	8.16667	0.000309373	3.09373	1.67125
morex_contig_127249	7.41667	0.00160804	7.41667	0.000280961	2.80961	1.51777
morex_contig_143341	7.38447	0.00160106	8.0678	0.000305627	3.05627	1.65102
morex_contig_1621876	7.38095	0.0016003	7.38095	0.000279608	2.79608	1.51046
morex_contig_338787	7.37424	0.00159884	9.70758	0.000367746	3.67746	1.98659
morex_contig_1672939	7.37032	0.00159799	15.8703	0.000601205	6.01205	3.24775
morex_contig_98841	7.35218	0.00159406	12.7472	0.000482895	4.82895	2.60863
morex_contig_245155	7.33333	0.00158997	9.33333	0.000353569	3.53569	1.91
morex_contig_8566	7.33333	0.00158997	8.33333	0.000315686	3.15686	1.70536
morex_contig_206082	7.33333	0.00158997	10	0.000378824	3.78824	2.04643
morex_contig_73484	7.33333	0.00158997	7.33333	0.000277804	2.77804	1.50072
morex_contig_1669081	7.32003	0.00158709	7.89696	0.000299155	2.99155	1.61606
morex_contig_61193	7.30278	0.00158335	7.42778	0.000281382	2.81382	1.52004
morex_contig_2566787	7.29286	0.0015812	10.8762	0.000412016	4.12016	2.22574
morex_contig_64655	7.29091	0.00158077	7.39091	0.000279985	2.79985	1.5125
morex_contig_54200	7.28157	0.00157875	8.61571	0.000326383	3.26383	1.76314
morex_contig_7447	7.2803	0.00157847	8.2803	0.000313677	3.13677	1.69451
morex_contig_2564820	7.27569	0.00157747	13.6228	0.000516065	5.16065	2.78781
morex_contig_144713	7.25952	0.00157397	7.25952	0.000275008	2.75008	1.48561
morex_contig_162055	7.25397	0.00157276	9.25397	0.000350562	3.50562	1.89376
morex_contig_57098	7.24701	0.00157126	7.63039	0.000289057	2.89057	1.56151
morex_contig_299605	7.24286	0.00157036	10.0762	0.00038171	3.8171	2.06202
morex_contig_88453	7.24115	0.00156999	8.64499	0.000327493	3.27493	1.76914
morex_contig_1613582	7.22078	0.00156557	8.22078	0.000311423	3.11423	1.68233
morex_contig_370226	7.22024	0.00156545	13.071	0.000495162	4.95162	2.6749
morex_contig_1561103	7.21486	0.00156429	9.57656	0.000362783	3.62783	1.95978
morex_contig_50408	7.21225	0.00156372	8.10743	0.000307129	3.07129	1.65913
morex_contig_1580874	7.20952	0.00156313	7.20952	0.000273114	2.73114	1.47538
morex_contig_147484	7.20516	0.00156218	9.99802	0.000378748	3.78748	2.04602
morex_contig_1593169	7.20049	0.00156117	7.20049	0.000272772	2.72772	1.47353
morex_contig_239936	7.2	0.00156106	7.2	0.000272753	2.72753	1.47343
morex_contig_268464	7.2	0.00156106	7.7	0.000291694	2.91694	1.57575
morex_contig_1583165	7.19632	0.00156027	7.19632	0.000272614	2.72614	1.47268
morex_contig_38523	7.19063	0.00155903	7.19063	0.000272398	2.72398	1.47151
morex_contig_1623516	7.18775	0.00155841	8.06199	0.000305407	3.05407	1.64983
morex_contig_72236	7.18182	0.00155712	8.27273	0.00031339	3.1339	1.69296
morex_contig_73934	7.17959	0.00155664	7.17959	0.00027198	2.7198	1.46925
morex_contig_278705	7.16783	0.00155409	8.22378	0.000311536	3.11536	1.68294
morex_contig_1658821	7.16667	0.00155384	7.16667	0.00027149	2.7149	1.46661
morex_contig_359192	7.16667	0.00155384	7.16667	0.00027149	2.7149	1.46661
morex_contig_67708	7.16667	0.00155384	8.16667	0.000309373	3.09373	1.67125
morex_contig_93620	7.16667	0.00155384	7.16667	0.00027149	2.7149	1.46661
morex_contig_87166	7.1625	0.00155293	8.2625	0.000313003	3.13003	1.69086
morex_contig_1562688	7.15726	0.0015518	9.15726	0.000346899	3.46899	1.87397
morex_contig_162261	7.125	0.0015448	8.125	0.000307794	3.07794	1.66272
morex_contig_245518	7.11111	0.00154179	11.1111	0.000420915	4.20915	2.27381
morex_contig_67074	7.10428	0.00154031	8.10428	0.000307009	3.07009	1.65848
morex_contig_74070	7.09929	0.00153923	8.57548	0.000324859	3.24859	1.75491
morex_contig_245384	7.09717	0.00153877	7.09717	0.000268858	2.68858	1.45239
morex_contig_95872	7.09373	0.00153802	7.57706	0.000287037	2.87037	1.55059
morex_contig_1573673	7.08992	0.0015372	8.50018	0.000322007	3.22007	1.7395
morex_contig_253935	7.07143	0.00153319	44.7381	0.00169478	16.9478	9.15534
morex_contig_718897	7.06111	0.00153095	15.1778	0.00057497	5.7497	3.10603
morex_contig_1581249	7.05263	0.00152911	7.05263	0.00026717	2.6717	1.44327
morex_contig_1604999	7.05064	0.00152868	8.42671	0.000319224	3.19224	1.72447
morex_contig_50386	7.04545	0.00152756	8.09091	0.000306503	3.06503	1.65575
morex_contig_10696	7.04167	0.00152673	7.04167	0.000266755	2.66755	1.44103
morex_contig_242370	7.02941	0.00152408	7.52941	0.000285232	2.85232	1.54084
morex_contig_9924	7.02703	0.00152356	11.027	0.00041773	4.1773	2.2566
morex_contig_70709	7.02658	0.00152346	7.02658	0.000266183	2.66183	1.43794
morex_contig_2551080	7.02543	0.00152321	12.7683	0.000483693	4.83693	2.61294
morex_contig_348658	7.0241	0.00152293	14.8742	0.00056347	5.6347	3.0439
morex_contig_439121	7.02027	0.00152209	9.86278	0.000373625	3.73625	2.01835
morex_contig_64723	7.0137	0.00152067	7.14927	0.000270831	2.70831	1.46305
morex_contig_103453	7.01218	0.00152034	8.91218	0.000337614	3.37614	1.82382
morex_contig_476537	7.01042	0.00151996	7.73093	0.000292866	2.92866	1.58208
morex_contig_249597	7.00556	0.00151891	12.5056	0.00047374	4.7374	2.55917
morex_contig_122715	7	0.0015177	8	0.000303059	3.03059	1.63714
morex_contig_365491	7	0.0015177	7	0.000265177	2.65177	1.4325
morex_contig_12363	7	0.0015177	7	0.000265177	2.65177	1.4325
morex_contig_175198	7	0.0015177	7	0.000265177	2.65177	1.4325
morex_contig_70816	7	0.0015177	52	0.00196988	19.6988	10.6414
morex_contig_2551254	7	0.0015177	7	0.000265177	2.65177	1.4325
morex_contig_2563004	7	0.0015177	8	0.000303059	3.03059	1.63714
morex_contig_220173	7	0.0015177	7	0.000265177	2.65177	1.4325
morex_contig_1720618	7	0.0015177	16.5	0.000625059	6.25059	3.37661
morex_contig_1639930	7	0.0015177	9	0.000340941	3.40941	1.84179
morex_contig_2550105	7	0.0015177	7	0.000265177	2.65177	1.4325
morex_contig_1627605	7	0.0015177	7	0.000265177	2.65177	1.4325
morex_contig_222778	7	0.0015177	8	0.000303059	3.03059	1.63714
morex_contig_37804	7	0.0015177	7	0.000265177	2.65177	1.4325
morex_contig_1670757	7	0.0015177	7	0.000265177	2.65177	1.4325
morex_contig_25591	7	0.0015177	7	0.000265177	2.65177	1.4325
morex_contig_9188	7	0.0015177	7	0.000265177	2.65177	1.4325
morex_contig_209963	6.99854	0.00151738	17.037	0.000645402	6.45402	3.4865
morex_contig_60574	6.97386	0.00151203	7.64052	0.000289441	2.89441	1.56358
morex_contig_1565256	6.96287	0.00150965	10.3808	0.000393249	3.93249	2.12436
morex_contig_246780	6.95833	0.00150867	7.95833	0.00030148	3.0148	1.62862
morex_contig_86907	6.95252	0.00150741	10.0525	0.000380813	3.80813	2.05718
morex_contig_65836	6.9445	0.00150567	7.12143	0.000269776	2.69776	1.45735
morex_contig_192768	6.94444	0.00150565	8.025	0.000304006	3.04006	1.64226
morex_contig_211142	6.93852	0.00150437	11.4918	0.000435335	4.35335	2.35171
morex_contig_102121	6.93434	0.00150347	6.93434	0.000262689	2.62689	1.41907
morex_contig_190391	6.91959	0.00150027	8.91959	0.000337895	3.37895	1.82533
morex_contig_2556574	6.915	0.00149927	6.955	0.000263472	2.63472	1.42329
morex_contig_73345	6.91026	0.00149824	9.37821	0.000355269	3.55269	1.91918
morex_contig_365239	6.90916	0.00149801	10.5253	0.000398722	3.98722	2.15392
morex_contig_89039	6.90173	0.00149639	6.90173	0.000261454	2.61454	1.41239
morex_contig_141535	6.87126	0.00148979	8.53792	0.000323437	3.23437	1.74723
morex_contig_1594781	6.86939	0.00148938	12.1389	0.000459849	4.59849	2.48413
morex_contig_62936	6.85288	0.0014858	7.95288	0.000301274	3.01274	1.6275
morex_contig_1080032	6.83333	0.00148156	7.83333	0.000296745	2.96745	1.60304
morex_contig_1611137	6.83333	0.00148156	57	0.00215929	21.5929	11.6647
morex_contig_1648448	6.82897	0.00148062	6.82897	0.000258697	2.58697	1.3975
morex_contig_59227	6.82781	0.00148037	7.14666	0.000270732	2.70732	1.46251
morex_contig_1635396	6.82474	0.0014797	22.9247	0.000868441	8.68441	4.69138
morex_contig_42830	6.82402	0.00147955	8.70073	0.000329604	3.29604	1.78054
morex_contig_158155	6.81912	0.00147848	6.81912	0.000258324	2.58324	1.39549
morex_contig_117723	6.81763	0.00147816	11.1023	0.000420582	4.20582	2.27201
morex_contig_473986	6.81403	0.00147738	9.0834	0.000344101	3.44101	1.85885
morex_contig_63150	6.79924	0.00147417	6.96591	0.000263885	2.63885	1.42552
morex_contig_37418	6.79538	0.00147334	7.18447	0.000272165	2.72165	1.47025
morex_contig_2547342	6.78985	0.00147214	7.40127	0.000280378	2.80378	1.51462
morex_contig_66965	6.78652	0.00147141	7.78652	0.000294972	2.94972	1.59346
morex_contig_99253	6.78526	0.00147114	8.61859	0.000326493	3.26493	1.76373
morex_contig_2548677	6.7744	0.00146879	10.4077	0.00039427	3.9427	2.12987
morex_contig_271963	6.75876	0.0014654	7.04447	0.000266861	2.66861	1.4416
morex_contig_405237	6.75469	0.00146451	6.75469	0.000255883	2.55883	1.3823
morex_contig_70007	6.74824	0.00146312	14.3649	0.000544177	5.44177	2.93968
morex_contig_101143	6.73596	0.00146045	8.602	0.000325864	3.25864	1.76034
morex_contig_1587820	6.73377	0.00145998	6.73377	0.000255091	2.55091	1.37802
morex_contig_162928	6.73333	0.00145988	7.73333	0.000292957	2.92957	1.58257
morex_contig_270543	6.72549	0.00145818	7.72549	0.00029266	2.9266	1.58097
morex_contig_2176512	6.71784	0.00145652	7.11784	0.00026964	2.6964	1.45662
morex_contig_125727	6.71769	0.00145649	11.495	0.000435457	4.35457	2.35237
morex_contig_1588159	6.71429	0.00145575	15.0476	0.000570039	5.70039	3.07939
morex_contig_249981	6.71429	0.00145575	7.04762	0.00026698	2.6698	1.44225
morex_contig_222758	6.70833	0.00145446	8.04167	0.000304637	3.04637	1.64567
morex_contig_250688	6.7	0.00145266	7.7	0.000291694	2.91694	1.57575
morex_contig_319815	6.7	0.00145266	7.36667	0.000279067	2.79067	1.50754
morex_contig_80553	6.68056	0.00144844	6.79167	0.000257285	2.57285	1.38987
morex_contig_135311	6.6716	0.0014465	11.4389	0.000433333	4.33333	2.34089
morex_contig_1815790	6.65833	0.00144362	8.15833	0.000309057	3.09057	1.66955
morex_contig_245676	6.64766	0.00144131	7.70172	0.000291759	2.91759	1.5761
morex_contig_270856	6.63889	0.00143941	11.3889	0.000431438	4.31438	2.33066
morex_contig_61244	6.63588	0.00143875	10.6246	0.000402485	4.02485	2.17425
morex_contig_1646615	6.6328	0.00143809	7.98708	0.000302569	3.02569	1.6345
morex_contig_2554921	6.61021	0.00143319	7.78717	0.000294996	2.94996	1.59359
morex_contig_1062235	6.60558	0.00143218	6.83461	0.000258911	2.58911	1.39866
morex_contig_1585754	6.60117	0.00143123	6.77809	0.00025677	2.5677	1.38709
morex_contig_1892098	6.60023	0.00143102	9.4163	0.000356712	3.56712	1.92698
morex_contig_161358	6.59899	0.00143076	7.54313	0.000285752	2.85752	1.54365
morex_contig_136255	6.59792	0.00143052	6.69792	0.000253733	2.53733	1.37068
morex_contig_2549259	6.59644	0.0014302	7.69276	0.00029142	2.9142	1.57427
morex_contig_1602236	6.59348	0.00142956	12.7935	0.000484647	4.84647	2.6181
morex_contig_83362	6.58701	0.00142816	7.0554	0.000267275	2.67275	1.44384
morex_contig_151939	6.58678	0.00142811	8.187	0.000310143	3.10143	1.67541
morex_contig_2553736	6.58376	0.00142745	6.62079	0.000250811	2.50811	1.3549
morex_contig_225151	6.58206	0.00142709	7.83206	0.000296697	2.96697	1.60278
morex_contig_46467	6.58021	0.00142668	6.58021	0.000249274	2.49274	1.34659
morex_contig_1580159	6.56473	0.00142333	7.18541	0.0002722	2.722	1.47045
morex_contig_81839	6.55808	0.00142189	6.55808	0.000248436	2.48436	1.34207
morex_contig_285005	6.55382	0.00142096	9.64941	0.000365542	3.65542	1.97468
morex_contig_1648072	6.55275	0.00142073	11.2474	0.000426077	4.26077	2.3017
morex_contig_246710	6.55112	0.00142038	7.22496	0.000273698	2.73698	1.47854
morex_contig_169771	6.54331	0.00141868	10.9433	0.000414558	4.14558	2.23947
morex_contig_232481	6.54167	0.00141833	6.54167	0.000247814	2.47814	1.33871
morex_contig_119994	6.53756	0.00141744	6.98528	0.000264619	2.64619	1.42949
morex_contig_2548826	6.5365	0.00141721	17.7457	0.000672249	6.72249	3.63154
morex_contig_2537714	6.53571	0.00141704	7.86905	0.000298098	2.98098	1.61035
morex_contig_143157	6.52473	0.00141466	7.77473	0.000294525	2.94525	1.59104
morex_contig_1824495	6.52414	0.00141453	10.7902	0.000408758	4.08758	2.20814
morex_contig_1664927	6.51984	0.0014136	8.62302	0.00032666	3.2666	1.76464
morex_contig_300561	6.51875	0.00141336	9.48128	0.000359173	3.59173	1.94028
morex_contig_2550466	6.5125	0.001412	12.5125	0.000474003	4.74003	2.5606
morex_contig_91640	6.50674	0.00141075	7.1832	0.000272116	2.72116	1.46999
morex_contig_212897	6.50566	0.00141052	11.2287	0.000425369	4.25369	2.29787
morex_contig_292120	6.50042	0.00140939	9.36366	0.000354718	3.54718	1.91621
morex_contig_283836	6.50037	0.00140937	8.50037	0.000322014	3.22014	1.73954
morex_contig_370378	6.5	0.00140929	6.5	0.000246235	2.46235	1.33018
morex_contig_65645	6.5	0.00140929	8	0.000303059	3.03059	1.63714
morex_contig_277337	6.5	0.00140929	6.5	0.000246235	2.46235	1.33018
morex_contig_2566823	6.5	0.00140929	6.5	0.000246235	2.46235	1.33018
morex_contig_1587510	6.5	0.00140929	7.5	0.000284118	2.84118	1.53482
morex_contig_2550592	6.5	0.00140929	6.5	0.000246235	2.46235	1.33018
morex_contig_93682	6.5	0.00140929	6.5	0.000246235	2.46235	1.33018
morex_contig_1625431	6.5	0.00140929	6.5	0.000246235	2.46235	1.33018
morex_contig_191347	6.49722	0.00140869	6.49722	0.00024613	2.4613	1.32961
morex_contig_201039	6.48333	0.00140568	6.98333	0.000264545	2.64545	1.42909
morex_contig_275474	6.46974	0.00140273	6.93224	0.00026261	2.6261	1.41863
morex_contig_1565513	6.45364	0.00139924	11.0536	0.000418738	4.18738	2.26205
morex_contig_1575271	6.44972	0.00139839	8.689	0.00032916	3.2916	1.77814
morex_contig_1574902	6.44348	0.00139704	8.53043	0.000323153	3.23153	1.74569
morex_contig_442342	6.43221	0.0013946	7.34398	0.000278207	2.78207	1.50289
morex_contig_36895	6.43205	0.00139456	8.27764	0.000313577	3.13577	1.69396
morex_contig_415612	6.42069	0.0013921	7.55112	0.000286054	2.86054	1.54528
morex_contig_80398	6.41667	0.00139123	6.41667	0.000243078	2.43078	1.31313
morex_contig_1642121	6.40752	0.00138924	7.09843	0.000268905	2.68905	1.45264
morex_contig_157631	6.4033	0.00138833	7.56997	0.000286768	2.86768	1.54914
morex_contig_2553774	6.40202	0.00138805	6.49293	0.000245967	2.45967	1.32873
morex_contig_1639128	6.40153	0.00138794	7.40153	0.000280387	2.80387	1.51467
morex_contig_1585493	6.4	0.00138761	11.05	0.0004186	4.186	2.26131
morex_contig_194201	6.39626	0.0013868	8.36943	0.000317054	3.17054	1.71275
morex_contig_2557454	6.39286	0.00138606	12.0714	0.000457294	4.57294	2.47033
morex_contig_202678	6.38972	0.00138538	7.61829	0.000288599	2.88599	1.55903
morex_contig_786647	6.38952	0.00138534	7.68813	0.000291245	2.91245	1.57332
morex_contig_79560	6.37564	0.00138233	9.47564	0.00035896	3.5896	1.93912
morex_contig_1595948	6.37335	0.00138183	8.59954	0.000325771	3.25771	1.75984
morex_contig_1658850	6.36667	0.00138038	12.3667	0.000468479	4.68479	2.53075
morex_contig_61107	6.36508	0.00138004	7.36508	0.000279007	2.79007	1.50721
morex_contig_1581402	6.35952	0.00137884	8.55952	0.000324255	3.24255	1.75165
morex_contig_276779	6.35714	0.00137832	6.44048	0.00024398	2.4398	1.318
morex_contig_128307	6.35675	0.00137824	7.85322	0.000297498	2.97498	1.60711
morex_contig_56387	6.35	0.00137677	6.75	0.000255706	2.55706	1.38134
morex_contig_218744	6.34697	0.00137611	7.63788	0.000289341	2.89341	1.56304
morex_contig_1591417	6.34267	0.00137518	9.34267	0.000353922	3.53922	1.91191
morex_contig_1638154	6.34028	0.00137466	6.89583	0.00026123	2.6123	1.41118
morex_contig_236211	6.34001	0.00137461	8.28108	0.000313707	3.13707	1.69467
morex_contig_241790	6.33333	0.00137316	6.33333	0.000239922	2.39922	1.29607
morex_contig_2554180	6.33333	0.00137316	6.33333	0.000239922	2.39922	1.29607
morex_contig_1703330	6.33333	0.00137316	6.33333	0.000239922	2.39922	1.29607
morex_contig_159586	6.33333	0.00137316	8.66667	0.000328314	3.28314	1.77357
morex_contig_94450	6.33055	0.00137256	6.48029	0.000245489	2.45489	1.32615
morex_contig_1606938	6.32704	0.00137179	6.32704	0.000239683	2.39683	1.29478
morex_contig_290698	6.3239	0.00137111	6.8239	0.000258506	2.58506	1.39646
morex_contig_2559180	6.32044	0.00137036	11.0311	0.000417883	4.17883	2.25743
morex_contig_205062	6.31685	0.00136958	6.82631	0.000258597	2.58597	1.39696
morex_contig_143890	6.31368	0.0013689	6.56368	0.000248648	2.48648	1.34321
morex_contig_100544	6.30368	0.00136673	6.30368	0.000238798	2.38798	1.29
morex_contig_181911	6.30278	0.00136653	8.59444	0.000325578	3.25578	1.75879
morex_contig_115349	6.30172	0.0013663	6.84339	0.000259244	2.59244	1.40045
morex_contig_116756	6.29578	0.00136502	10.8331	0.000410385	4.10385	2.21693
morex_contig_257642	6.29388	0.0013646	11.7646	0.000445669	4.45669	2.40753
morex_contig_1625795	6.29243	0.00136429	13.4424	0.000509231	5.09231	2.7509
morex_contig_268137	6.28809	0.00136335	6.28809	0.000238208	2.38208	1.28681
morex_contig_2597888	6.28549	0.00136278	7.28549	0.000275992	2.75992	1.49092
morex_contig_7248	6.27941	0.00136147	8.27941	0.000313644	3.13644	1.69432
morex_contig_357900	6.26984	0.00135939	10.9877	0.00041624	4.1624	2.24856
morex_contig_188335	6.26786	0.00135896	6.26786	0.000237441	2.37441	1.28267
morex_contig_1576816	6.2671	0.0013588	85.5171	0.00323959	32.3959	17.5005
morex_contig_1564332	6.26226	0.00135775	8.53238	0.000323227	3.23227	1.74609
morex_contig_238021	6.25958	0.00135717	8.57387	0.000324798	3.24798	1.75458
morex_contig_360727	6.25893	0.00135703	6.25893	0.000237103	2.37103	1.28085
morex_contig_2562712	6.25	0.00135509	9.25	0.000350412	3.50412	1.89295
morex_contig_141056	6.25	0.00135509	6.25	0.000236765	2.36765	1.27902
morex_contig_67802	6.24742	0.00135453	8.82036	0.000334136	3.34136	1.80503
morex_contig_75124	6.24576	0.00135417	7.24576	0.000274487	2.74487	1.48279
morex_contig_1585522	6.24545	0.0013541	6.24545	0.000236593	2.36593	1.27809
morex_contig_81763	6.24144	0.00135323	7.24144	0.000274323	2.74323	1.48191
morex_contig_2565555	6.23571	0.00135199	8.27143	0.000313341	3.13341	1.69269
morex_contig_67003	6.23464	0.00135176	11.3509	0.000429997	4.29997	2.32287
morex_contig_167599	6.22578	0.00134984	8.31582	0.000315023	3.15023	1.70178
morex_contig_235891	6.22511	0.00134969	9.7894	0.000370846	3.70846	2.00333
morex_contig_1639311	6.21967	0.00134851	10.7197	0.000406086	4.06086	2.19371
morex_contig_172318	6.20217	0.00134472	7.62085	0.000288696	2.88696	1.55955
morex_contig_266599	6.2019	0.00134466	6.4281	0.000243511	2.43511	1.31546
morex_contig_120314	6.19985	0.00134422	10.966	0.000415419	4.15419	2.24412
morex_contig_11055	6.1993	0.0013441	6.1993	0.000234844	2.34844	1.26864
morex_contig_1728670	6.19825	0.00134387	6.47456	0.000245272	2.45272	1.32497
morex_contig_2552638	6.19238	0.0013426	6.96619	0.000263896	2.63896	1.42558
morex_contig_72280	6.19091	0.00134228	6.28182	0.00023797	2.3797	1.28553
morex_contig_1622991	6.18979	0.00134203	10.0761	0.000381705	3.81705	2.062
morex_contig_53916	6.17878	0.00133965	7.99261	0.000302779	3.02779	1.63563
morex_contig_50260	6.16809	0.00133733	6.88367	0.00026077	2.6077	1.4087
morex_contig_250153	6.16667	0.00133702	7.16667	0.00027149	2.7149	1.46661
morex_contig_78441	6.16667	0.00133702	7.16667	0.00027149	2.7149	1.46661
morex_contig_11842	6.16272	0.00133617	6.32244	0.000239509	2.39509	1.29384
morex_contig_158301	6.16248	0.00133611	6.49581	0.000246077	2.46077	1.32932
morex_contig_54632	6.15042	0.0013335	7.85237	0.000297466	2.97466	1.60693
morex_contig_249060	6.14394	0.00133209	6.25758	0.000237052	2.37052	1.28057
morex_contig_84547	6.12333	0.00132763	7.12333	0.000269849	2.69849	1.45774
morex_contig_238006	6.12283	0.00132752	10.6534	0.000403576	4.03576	2.18014
morex_contig_1615641	6.11872	0.00132663	7.52396	0.000285026	2.85026	1.53973
morex_contig_286982	6.11111	0.00132498	15.4444	0.000585072	5.85072	3.1606
morex_contig_283460	6.11026	0.00132479	10.7769	0.000408255	4.08255	2.20542
morex_contig_242628	6.10771	0.00132424	6.7383	0.000255263	2.55263	1.37895
morex_contig_162417	6.10726	0.00132414	6.10726	0.000231357	2.31357	1.24981
morex_contig_1999360	6.10127	0.00132284	6.44021	0.00024397	2.4397	1.31794
morex_contig_43364	6.09653	0.00132182	7.87802	0.000298438	2.98438	1.61218
morex_contig_247999	6.09343	0.00132114	7.23629	0.000274128	2.74128	1.48086
morex_contig_276788	6.09091	0.0013206	6.09091	0.000230738	2.30738	1.24646
morex_contig_1560113	6.08842	0.00132006	6.74488	0.000255512	2.55512	1.38029
morex_contig_1593391	6.08348	0.00131899	6.12348	0.000231972	2.31972	1.25313
morex_contig_186087	6.07692	0.00131756	12.0769	0.000457502	4.57502	2.47146
morex_contig_160543	6.07617	0.0013174	6.61463	0.000250578	2.50578	1.35364
morex_contig_1605564	6.075	0.00131715	94.1083	0.00356505	35.6505	19.2586
morex_contig_83882	6.06722	0.00131546	6.99546	0.000265005	2.65005	1.43157
morex_contig_1575670	6.06696	0.00131541	6.10268	0.000231184	2.31184	1.24887
morex_contig_85050	6.06667	0.00131534	10.0667	0.000381349	3.81349	2.06007
morex_contig_177187	6.0623	0.00131439	52.2659	0.00197995	19.7995	10.6958
morex_contig_126667	6.05952	0.00131379	7.72619	0.000292686	2.92686	1.58111
morex_contig_1650932	6.05921	0.00131372	6.14744	0.00023288	2.3288	1.25803
morex_contig_1698716	6.05636	0.00131311	8.41295	0.000318702	3.18702	1.72165
morex_contig_244013	6.05263	0.0013123	6.05263	0.000229288	2.29288	1.23863
morex_contig_349662	6.05	0.00131173	6.05	0.000229188	2.29188	1.23809
morex_contig_2556357	6.04642	0.00131095	6.40972	0.000242815	2.42815	1.3117
morex_contig_66750	6.04519	0.00131068	10.9547	0.00041499	4.1499	2.2418
morex_contig_138295	6.04	0.00130956	6.04	0.000228809	2.28809	1.23604
morex_contig_254592	6.03333	0.00130811	6.03333	0.000228557	2.28557	1.23468
morex_contig_1616589	6.02887	0.00130714	7.75621	0.000293823	2.93823	1.58725
morex_contig_54863	6.02535	0.00130638	6.75183	0.000255775	2.55775	1.38172
morex_contig_195776	6.00595	0.00130218	6.05357	0.000229324	2.29324	1.23882
morex_contig_69608	6	0.00130089	6	0.000227294	2.27294	1.22786
morex_contig_1594857	6	0.00130089	6	0.000227294	2.27294	1.22786
morex_contig_69121	6	0.00130089	9	0.000340941	3.40941	1.84179
morex_contig_146141	6	0.00130089	7	0.000265177	2.65177	1.4325
morex_contig_1573976	6	0.00130089	6	0.000227294	2.27294	1.22786
morex_contig_1573573	6	0.00130089	6	0.000227294	2.27294	1.22786
morex_contig_1573506	6	0.00130089	7	0.000265177	2.65177	1.4325
morex_contig_104988	6	0.00130089	6.5	0.000246235	2.46235	1.33018
morex_contig_8440	6	0.00130089	6	0.000227294	2.27294	1.22786
morex_contig_1561085	6	0.00130089	6	0.000227294	2.27294	1.22786
morex_contig_1588609	6	0.00130089	7	0.000265177	2.65177	1.4325
morex_contig_1576512	6	0.00130089	7	0.000265177	2.65177	1.4325
morex_contig_1590102	6	0.00130089	6	0.000227294	2.27294	1.22786
morex_contig_253068	6	0.00130089	6.5	0.000246235	2.46235	1.33018
morex_contig_2554802	6	0.00130089	7	0.000265177	2.65177	1.4325
morex_contig_2557753	6	0.00130089	6	0.000227294	2.27294	1.22786
morex_contig_2618448	6	0.00130089	7	0.000265177	2.65177	1.4325
morex_contig_141615	6	0.00130089	6	0.000227294	2.27294	1.22786
morex_contig_191502	6	0.00130089	7	0.000265177	2.65177	1.4325
morex_contig_185220	6	0.00130089	6	0.000227294	2.27294	1.22786
morex_contig_138817	6	0.00130089	6	0.000227294	2.27294	1.22786
morex_contig_272789	6	0.00130089	6	0.000227294	2.27294	1.22786
morex_contig_87572	6	0.00130089	32	0.00121224	12.1224	6.54858
morex_contig_102311	6	0.00130089	6	0.000227294	2.27294	1.22786
morex_contig_200815	5.99761	0.00130037	5.99761	0.000227204	2.27204	1.22737
morex_contig_143969	5.99719	0.00130028	7.94407	0.00030094	3.0094	1.6257
morex_contig_50842	5.99374	0.00129953	15.7617	0.000597092	5.97092	3.22553
morex_contig_276993	5.99091	0.00129892	6.99091	0.000264832	2.64832	1.43064
morex_contig_1565854	5.9833	0.00129727	14.768	0.000559448	5.59448	3.02217
morex_contig_108336	5.97928	0.00129639	10.6514	0.000403501	4.03501	2.17974
morex_contig_1576262	5.96592	0.0012935	12.12	0.000459133	4.59133	2.48027
morex_contig_97575	5.96507	0.00129331	6.52565	0.000247207	2.47207	1.33543
morex_contig_59991	5.9625	0.00129276	6.025	0.000228241	2.28241	1.23297
morex_contig_141232	5.95959	0.00129212	5.95959	0.000225763	2.25763	1.21959
morex_contig_1581667	5.91667	0.00128282	6.04167	0.000228873	2.28873	1.23638
morex_contig_274115	5.91538	0.00128254	7.24871	0.000274598	2.74598	1.4834
morex_contig_161220	5.90742	0.00128081	6.90841	0.000261707	2.61707	1.41376
morex_contig_312049	5.90526	0.00128035	7.67193	0.000290631	2.90631	1.57001
morex_contig_65649	5.90139	0.00127951	6.23472	0.000236186	2.36186	1.27589
morex_contig_207339	5.89211	0.00127749	8.00042	0.000303075	3.03075	1.63723
morex_contig_6859	5.88624	0.00127622	8.88624	0.000336632	3.36632	1.81851
morex_contig_1573849	5.88596	0.00127616	10.6205	0.000402329	4.02329	2.17341
morex_contig_1874274	5.88436	0.00127581	6.06818	0.000229877	2.29877	1.24181
morex_contig_243021	5.88402	0.00127574	6.32943	0.000239774	2.39774	1.29527
morex_contig_277585	5.87972	0.00127481	8.28686	0.000313926	3.13926	1.69585
morex_contig_1891550	5.87521	0.00127383	10.7919	0.000408822	4.08822	2.20848
morex_contig_174237	5.8732	0.00127339	5.8732	0.000222491	2.22491	1.20191
morex_contig_38065	5.87306	0.00127336	7.7302	0.000292838	2.92838	1.58193
morex_contig_185228	5.86905	0.00127249	8.40238	0.000318302	3.18302	1.71949
morex_contig_56614	5.86667	0.00127198	6.36667	0.000241184	2.41184	1.30289
morex_contig_1585912	5.86241	0.00127105	10.2367	0.000387791	3.87791	2.09487
morex_contig_374183	5.86014	0.00127056	5.86014	0.000221996	2.21996	1.19924
morex_contig_111710	5.85595	0.00126965	6.54081	0.000247781	2.47781	1.33853
morex_contig_125799	5.83333	0.00126475	5.83333	0.00022098	2.2098	1.19375
morex_contig_294955	5.83333	0.00126475	6.83333	0.000258863	2.58863	1.39839
morex_contig_1575241	5.83333	0.00126475	93	0.00352306	35.2306	19.0318
morex_contig_190315	5.83333	0.00126475	6.83333	0.000258863	2.58863	1.39839
morex_contig_80854	5.83333	0.00126475	5.83333	0.00022098	2.2098	1.19375
morex_contig_1729971	5.82381	0.00126269	7.15714	0.000271129	2.71129	1.46466
morex_contig_1608818	5.81312	0.00126037	7.80456	0.000295655	2.95655	1.59715
morex_contig_175692	5.8125	0.00126023	5.8125	0.000220191	2.20191	1.18949
morex_contig_163059	5.81224	0.00126018	5.8678	0.000222286	2.22286	1.2008
morex_contig_1568431	5.8037	0.00125833	10.063	0.000381209	3.81209	2.05932
morex_contig_1585071	5.80252	0.00125807	6.84326	0.000259239	2.59239	1.40042
morex_contig_227756	5.8	0.00125752	11.05	0.0004186	4.186	2.26131
morex_contig_1580558	5.799	0.00125731	6.799	0.000257562	2.57562	1.39137
morex_contig_58178	5.79862	0.00125722	7.41062	0.000280732	2.80732	1.51653
morex_contig_275948	5.79167	0.00125572	7.79167	0.000295167	2.95167	1.59451
morex_contig_192153	5.78963	0.00125528	6.12296	0.000231952	2.31952	1.25302
morex_contig_1584712	5.7881	0.00125494	6.9881	0.000264726	2.64726	1.43006
morex_contig_67564	5.78333	0.00125391	6.78333	0.000256969	2.56969	1.38816
morex_contig_183934	5.76796	0.00125058	6.3172	0.00023931	2.3931	1.29277
morex_contig_227930	5.76765	0.00125051	8.13431	0.000308147	3.08147	1.66463
morex_contig_1591223	5.75522	0.00124782	7.00939	0.000265532	2.65532	1.43442
morex_contig_54673	5.75	0.00124668	5.75	0.000217824	2.17824	1.1767
morex_contig_1593763	5.74981	0.00124664	6.81114	0.000258022	2.58022	1.39385
morex_contig_62061	5.74219	0.00124499	5.74219	0.000217528	2.17528	1.1751
morex_contig_400008	5.73611	0.00124367	6.23611	0.000236239	2.36239	1.27618
morex_contig_45303	5.73565	0.00124357	5.73565	0.00021728	2.1728	1.17376
morex_contig_1601351	5.73254	0.0012429	7.06587	0.000267672	2.67672	1.44598
morex_contig_54440	5.72912	0.00124215	7.43026	0.000281476	2.81476	1.52055
morex_contig_208512	5.72511	0.00124129	6.59942	0.000250001	2.50001	1.35052
morex_contig_1932936	5.72083	0.00124036	6.27083	0.000237554	2.37554	1.28328
morex_contig_1571898	5.71429	0.00123894	9.38095	0.000355373	3.55373	1.91975
morex_contig_137468	5.70536	0.001237	5.70536	0.000216132	2.16132	1.16756
morex_contig_2167247	5.70049	0.00123595	5.74216	0.000217526	2.17526	1.17509
morex_contig_275873	5.6944	0.00123463	6.72381	0.000254714	2.54714	1.37598
morex_contig_217426	5.69269	0.00123426	5.69269	0.000215653	2.15653	1.16497
morex_contig_163046	5.69148	0.00123399	10.3001	0.000390193	3.90193	2.10785
morex_contig_1608917	5.68445	0.00123247	5.8749	0.000222555	2.22555	1.20226
morex_contig_86974	5.68422	0.00123242	7.71755	0.000292359	2.92359	1.57934
morex_contig_158077	5.68319	0.0012322	5.74986	0.000217818	2.17818	1.17667
morex_contig_44288	5.67778	0.00123102	6.01111	0.000227715	2.27715	1.23013
morex_contig_5759	5.67619	0.00123068	6.37619	0.000241545	2.41545	1.30484
morex_contig_160935	5.67181	0.00122973	6.67181	0.000252744	2.52744	1.36534
morex_contig_90409	5.66953	0.00122924	5.80762	0.000220006	2.20006	1.18849
morex_contig_169855	5.66853	0.00122902	6.91751	0.000262051	2.62051	1.41562
morex_contig_268356	5.66667	0.00122861	6	0.000227294	2.27294	1.22786
morex_contig_297710	5.66026	0.00122723	5.66026	0.000214424	2.14424	1.15833
morex_contig_85914	5.65917	0.00122699	5.95002	0.000225401	2.25401	1.21763
morex_contig_2555426	5.65885	0.00122692	5.86579	0.00022221	2.2221	1.20039
morex_contig_92173	5.65844	0.00122683	5.68408	0.000215326	2.15326	1.16321
morex_contig_121081	5.65106	0.00122523	5.99194	0.000226989	2.26989	1.22621
morex_contig_54030	5.64814	0.0012246	6.64814	0.000251847	2.51847	1.36049
morex_contig_306818	5.64107	0.00122307	6.81607	0.000258209	2.58209	1.39486
morex_contig_1565823	5.63727	0.00122224	5.67574	0.00021501	2.1501	1.1615
morex_contig_138337	5.6369	0.00122216	5.6369	0.000213539	2.13539	1.15355
morex_contig_1587529	5.63243	0.00122119	5.77529	0.000218782	2.18782	1.18187
morex_contig_1601015	5.62554	0.0012197	7.12554	0.000269932	2.69932	1.45819
morex_contig_1569099	5.6213	0.00121878	5.6213	0.000212948	2.12948	1.15036
morex_contig_141415	5.6204	0.00121858	5.6204	0.000212914	2.12914	1.15018
morex_contig_165417	5.61692	0.00121783	6.61692	0.000250665	2.50665	1.35411
morex_contig_1964007	5.61111	0.00121657	7.61111	0.000288327	2.88327	1.55756
morex_contig_195229	5.61071	0.00121648	7.27738	0.000275684	2.75684	1.48927
morex_contig_188948	5.60833	0.00121597	7.10833	0.00026928	2.6928	1.45467
morex_contig_73647	5.60748	0.00121578	5.60748	0.000212425	2.12425	1.14753
morex_contig_1622146	5.60417	0.00121506	6.4375	0.000243868	2.43868	1.31739
morex_contig_56474	5.60115	0.00121441	7.10115	0.000269008	2.69008	1.4532
morex_contig_1596724	5.59279	0.0012126	13.324	0.000504743	5.04743	2.72665
morex_contig_115355	5.59151	0.00121232	5.67811	0.0002151	2.151	1.16199
morex_contig_397890	5.58983	0.00121195	8.7224	0.000330425	3.30425	1.78498
morex_contig_1565617	5.58762	0.00121148	5.62762	0.000213187	2.13187	1.15165
morex_contig_74485	5.5873	0.00121141	5.5873	0.00021166	2.1166	1.1434
morex_contig_1563387	5.58712	0.00121137	9.75379	0.000369497	3.69497	1.99604
morex_contig_1565286	5.58667	0.00121127	7.08667	0.00026846	2.6846	1.45024
morex_contig_162006	5.58506	0.00121092	5.58506	0.000211575	2.11575	1.14294
morex_contig_206886	5.58333	0.00121055	5.58333	0.00021151	2.1151	1.14259
morex_contig_2548845	5.58333	0.00121055	6.58333	0.000249392	2.49392	1.34723
morex_contig_63872	5.58182	0.00121022	12.7485	0.000482943	4.82943	2.60889
morex_contig_203755	5.56667	0.00120693	5.56667	0.000210878	2.10878	1.13918
morex_contig_50622	5.56349	0.00120625	6.56349	0.000248641	2.48641	1.34317
morex_contig_313946	5.5625	0.00120603	11.0625	0.000419074	4.19074	2.26386
morex_contig_7435	5.56079	0.00120566	6.92649	0.000262392	2.62392	1.41746
morex_contig_159532	5.55952	0.00120538	20.4762	0.000775686	7.75686	4.19031
morex_contig_2555957	5.545	0.00120224	6.08111	0.000230367	2.30367	1.24446
morex_contig_91519	5.54286	0.00120177	9.29286	0.000352035	3.52035	1.90172
morex_contig_2553137	5.54167	0.00120151	7.375	0.000279382	2.79382	1.50924
morex_contig_66323	5.54071	0.00120131	6.92484	0.000262329	2.62329	1.41712
morex_contig_69151	5.53994	0.00120114	12.7342	0.000482401	4.82401	2.60596
morex_contig_2250356	5.53759	0.00120063	8.98413	0.00034034	3.4034	1.83854
morex_contig_1558020	5.53592	0.00120027	5.81284	0.000220204	2.20204	1.18956
morex_contig_283915	5.53333	0.00119971	5.86667	0.000222243	2.22243	1.20057
morex_contig_187474	5.53333	0.00119971	6.03333	0.000228557	2.28557	1.23468
morex_contig_1560565	5.53167	0.00119935	5.64278	0.000213762	2.13762	1.15476
morex_contig_170812	5.52703	0.00119834	5.52703	0.000209377	2.09377	1.13107
morex_contig_163086	5.51667	0.00119609	5.51667	0.000208984	2.08984	1.12895
morex_contig_1578834	5.50586	0.00119375	5.65795	0.000214337	2.14337	1.15786
morex_contig_83614	5.5	0.00119248	5.5	0.000208353	2.08353	1.12554
morex_contig_163023	5.5	0.00119248	6.5	0.000246235	2.46235	1.33018
morex_contig_65676	5.5	0.00119248	10	0.000378824	3.78824	2.04643
morex_contig_218561	5.5	0.00119248	6	0.000227294	2.27294	1.22786
morex_contig_150385	5.5	0.00119248	5.5	0.000208353	2.08353	1.12554
morex_contig_7421	5.5	0.00119248	5.5	0.000208353	2.08353	1.12554
morex_contig_141254	5.5	0.00119248	5.5	0.000208353	2.08353	1.12554
morex_contig_358178	5.5	0.00119248	5.5	0.000208353	2.08353	1.12554
morex_contig_140595	5.5	0.00119248	10.5	0.000397765	3.97765	2.14875
morex_contig_213604	5.5	0.00119248	5.5	0.000208353	2.08353	1.12554
morex_contig_2547413	5.5	0.00119248	5.5	0.000208353	2.08353	1.12554
morex_contig_1591423	5.5	0.00119248	5.5	0.000208353	2.08353	1.12554
morex_contig_1589002	5.5	0.00119248	6.5	0.000246235	2.46235	1.33018
morex_contig_18986	5.49708	0.00119185	5.55263	0.000210347	2.10347	1.13631
morex_contig_99385	5.49664	0.00119175	5.57357	0.00021114	2.1114	1.14059
morex_contig_182986	5.48919	0.00119014	6.48919	0.000245826	2.45826	1.32797
morex_contig_1560782	5.48696	0.00118965	5.70331	0.000216055	2.16055	1.16714
morex_contig_332444	5.48571	0.00118938	7.18571	0.000272212	2.72212	1.47051
morex_contig_1597099	5.48526	0.00118928	10.4853	0.000397206	3.97206	2.14573
morex_contig_180676	5.48408	0.00118903	8.40242	0.000318304	3.18304	1.7195
morex_contig_1565531	5.47788	0.00118768	6.23879	0.00023634	2.3634	1.27673
morex_contig_119212	5.47324	0.00118668	6.80657	0.000257849	2.57849	1.39292
morex_contig_1571384	5.46572	0.00118505	5.91824	0.000224197	2.24197	1.21113
morex_contig_161576	5.45334	0.00118236	7.01266	0.000265656	2.65656	1.43509
morex_contig_53874	5.45204	0.00118208	5.48907	0.000207939	2.07939	1.1233
morex_contig_82698	5.45	0.00118164	5.45	0.000206459	2.06459	1.1153
morex_contig_238435	5.45	0.00118164	5.45	0.000206459	2.06459	1.1153
morex_contig_160883	5.44444	0.00118043	13.1028	0.000496364	4.96364	2.68139
morex_contig_1110125	5.44444	0.00118043	8.36111	0.000316739	3.16739	1.71104
morex_contig_274215	5.44324	0.00118017	5.59581	0.000211982	2.11982	1.14514
morex_contig_166744	5.4375	0.00117893	8.35417	0.000316476	3.16476	1.70962
morex_contig_361411	5.43576	0.00117855	9.0991	0.000344695	3.44695	1.86207
morex_contig_1623333	5.42512	0.00117624	8.42512	0.000319163	3.19163	1.72414
morex_contig_127723	5.41993	0.00117512	7.8366	0.000296869	2.96869	1.60371
morex_contig_410994	5.41667	0.00117441	7.41667	0.000280961	2.80961	1.51777
morex_contig_126528	5.41558	0.00117418	5.57822	0.000211316	2.11316	1.14154
morex_contig_229792	5.40887	0.00117272	5.40887	0.000204901	2.04901	1.10689
morex_contig_1591039	5.40781	0.00117249	6.69352	0.000253567	2.53567	1.36978
morex_contig_122509	5.40737	0.0011724	7.31474	0.0002771	2.771	1.49691
morex_contig_171090	5.40493	0.00117187	11.8335	0.000448281	4.48281	2.42164
morex_contig_46125	5.39776	0.00117031	9.91442	0.000375582	3.75582	2.02892
morex_contig_1561988	5.39329	0.00116934	5.57926	0.000211355	2.11355	1.14176
morex_contig_101664	5.39286	0.00116925	5.64286	0.000213765	2.13765	1.15477
morex_contig_134999	5.39005	0.00116864	6.39005	0.00024207	2.4207	1.30768
morex_contig_86498	5.38485	0.00116751	44.0833	0.00166998	16.6998	9.02135
morex_contig_107454	5.38098	0.00116667	8.27656	0.000313536	3.13536	1.69374
morex_contig_1576419	5.37288	0.00116492	7.61276	0.000288389	2.88389	1.5579
morex_contig_161505	5.37063	0.00116443	6.90397	0.000261539	2.61539	1.41285
morex_contig_1638856	5.36944	0.00116417	6.08348	0.000230456	2.30456	1.24494
morex_contig_278614	5.36564	0.00116335	132.88	0.00503381	50.3381	27.193
morex_contig_83182	5.36226	0.00116262	5.86226	0.000222076	2.22076	1.19967
morex_contig_174963	5.35658	0.00116138	7.52325	0.000284998	2.84998	1.53958
morex_contig_1621488	5.35342	0.0011607	5.55342	0.000210377	2.10377	1.13647
morex_contig_1700696	5.35324	0.00116066	9.53769	0.00036131	3.6131	1.95182
morex_contig_161871	5.34624	0.00115914	5.46163	0.000206899	2.06899	1.11768
morex_contig_1848803	5.3345	0.0011566	5.91131	0.000223935	2.23935	1.20971
morex_contig_104247	5.33333	0.00115634	5.83333	0.00022098	2.2098	1.19375
morex_contig_1588206	5.33333	0.00115634	6.33333	0.000239922	2.39922	1.29607
morex_contig_277080	5.33333	0.00115634	5.33333	0.000202039	2.02039	1.09143
morex_contig_1560933	5.33333	0.00115634	7	0.000265177	2.65177	1.4325
morex_contig_85384	5.33333	0.00115634	5.33333	0.000202039	2.02039	1.09143
morex_contig_223171	5.33333	0.00115634	5.33333	0.000202039	2.02039	1.09143
morex_contig_1583286	5.33333	0.00115634	6.33333	0.000239922	2.39922	1.29607
morex_contig_99476	5.33333	0.00115634	6.08333	0.000230451	2.30451	1.24491
morex_contig_129664	5.33333	0.00115634	5.5	0.000208353	2.08353	1.12554
morex_contig_157884	5.33258	0.00115618	5.46894	0.000207176	2.07176	1.11918
morex_contig_1933431	5.33168	0.00115599	5.33168	0.000201977	2.01977	1.09109
morex_contig_96712	5.32657	0.00115488	5.32657	0.000201783	2.01783	1.09005
morex_contig_169158	5.32568	0.00115468	7.09353	0.00026872	2.6872	1.45164
morex_contig_284668	5.32418	0.00115436	8.32418	0.000315339	3.15339	1.70348
morex_contig_1565934	5.31888	0.00115321	5.68104	0.000215211	2.15211	1.16259
morex_contig_280810	5.3157	0.00115252	5.84347	0.000221365	2.21365	1.19583
morex_contig_301439	5.31313	0.00115196	5.40404	0.000204718	2.04718	1.1059
morex_contig_62522	5.3125	0.00115183	5.39583	0.000204407	2.04407	1.10422
morex_contig_268871	5.31231	0.00115178	5.63802	0.000213581	2.13581	1.15378
morex_contig_368571	5.30787	0.00115082	6.39878	0.000242401	2.42401	1.30947
morex_contig_1626026	5.30556	0.00115032	5.30556	0.000200987	2.00987	1.08574
morex_contig_1672292	5.30428	0.00115004	5.30428	0.000200939	2.00939	1.08548
morex_contig_1845185	5.30377	0.00114993	5.32877	0.000201866	2.01866	1.0905
morex_contig_1588870	5.3	0.00114912	56.3	0.00213278	21.3278	11.5214
morex_contig_2552633	5.29478	0.00114798	618.061	0.0234136	234.136	126.482
morex_contig_50323	5.29359	0.00114773	5.29359	0.000200534	2.00534	1.0833
morex_contig_202197	5.29167	0.00114731	6.125	0.000232029	2.32029	1.25344
morex_contig_144565	5.28883	0.0011467	6.1908	0.000234522	2.34522	1.2669
morex_contig_161806	5.2872	0.00114634	5.2872	0.000200292	2.00292	1.08199
morex_contig_314468	5.28333	0.0011455	6.28333	0.000238028	2.38028	1.28584
morex_contig_2557151	5.28333	0.0011455	81.9333	0.00310383	31.0383	16.7671
morex_contig_160284	5.28268	0.00114536	5.4541	0.000206614	2.06614	1.11614
morex_contig_1589875	5.28179	0.00114517	5.28179	0.000200087	2.00087	1.08088
morex_contig_2554093	5.28075	0.00114494	6.28075	0.00023793	2.3793	1.28531
morex_contig_2553984	5.27564	0.00114383	7.27564	0.000275618	2.75618	1.48891
morex_contig_1615556	5.27067	0.00114276	6.804	0.000257752	2.57752	1.39239
morex_contig_131088	5.26959	0.00114252	5.69267	0.000215652	2.15652	1.16497
morex_contig_49521	5.26922	0.00114244	5.60256	0.000212238	2.12238	1.14652
morex_contig_2549998	5.26359	0.00114122	106.765	0.0040445	40.445	21.8486
morex_contig_1588448	5.26201	0.00114088	5.30549	0.000200984	2.00984	1.08573
morex_contig_130226	5.25888	0.0011402	14.1937	0.000537692	5.37692	2.90465
morex_contig_1038090	5.25765	0.00113993	6.42431	0.000243368	2.43368	1.31469
morex_contig_1593970	5.25661	0.00113971	5.25661	0.000199133	1.99133	1.07573
morex_contig_208178	5.2556	0.00113949	5.2556	0.000199095	1.99095	1.07552
morex_contig_2118993	5.25442	0.00113923	6.29975	0.000238649	2.38649	1.2892
morex_contig_104322	5.25	0.00113828	24	0.000909177	9.09177	4.91143
morex_contig_279153	5.25	0.00113828	5.25	0.000198882	1.98882	1.07438
morex_contig_157448	5.24812	0.00113787	5.35338	0.000202799	2.02799	1.09553
morex_contig_1590002	5.23718	0.0011355	26.3205	0.000997083	9.97083	5.38631
morex_contig_1600009	5.23571	0.00113518	6.33571	0.000240012	2.40012	1.29656
morex_contig_1597048	5.23493	0.00113501	5.28898	0.000200359	2.00359	1.08235
morex_contig_228739	5.23474	0.00113497	5.37327	0.000203552	2.03552	1.0996
morex_contig_1592782	5.23327	0.00113465	12.2333	0.000463425	4.63425	2.50345
morex_contig_2563006	5.22796	0.0011335	8.22796	0.000311695	3.11695	1.68379
morex_contig_100753	5.22692	0.00113327	7.22692	0.000273773	2.73773	1.47894
morex_contig_310026	5.22122	0.00113204	5.73838	0.000217383	2.17383	1.17432
morex_contig_157459	5.21733	0.00113119	5.29425	0.000200559	2.00559	1.08343
morex_contig_296521	5.21453	0.00113058	7.83116	0.000296663	2.96663	1.60259
morex_contig_316874	5.20512	0.00112855	12.4159	0.000470342	4.70342	2.54082
morex_contig_79553	5.20057	0.00112756	6.28057	0.000237923	2.37923	1.28527
morex_contig_103834	5.2	0.00112743	5.2	0.000196988	1.96988	1.06414
morex_contig_140480	5.2	0.00112743	5.2	0.000196988	1.96988	1.06414
morex_contig_275985	5.2	0.00112743	5.2	0.000196988	1.96988	1.06414
morex_contig_1558937	5.19657	0.00112669	5.32157	0.000201594	2.01594	1.08902
morex_contig_1571963	5.19643	0.00112666	5.19643	0.000196853	1.96853	1.06341
morex_contig_1764906	5.19362	0.00112605	9.24449	0.000350203	3.50203	1.89182
morex_contig_706553	5.19165	0.00112562	5.19165	0.000196672	1.96672	1.06244
morex_contig_384449	5.18971	0.0011252	6.32319	0.000239538	2.39538	1.294
morex_contig_93610	5.18571	0.00112434	5.32857	0.000201859	2.01859	1.09045
morex_contig_281718	5.18571	0.00112434	11.3286	0.000429153	4.29153	2.31831
morex_contig_1613126	5.17635	0.00112231	5.38506	0.000203999	2.03999	1.10201
morex_contig_369307	5.1705	0.00112104	6.1705	0.000233753	2.33753	1.26275
morex_contig_62732	5.16667	0.00112021	5.16667	0.000195726	1.95726	1.05732
morex_contig_8254	5.16667	0.00112021	5.16667	0.000195726	1.95726	1.05732
morex_contig_158088	5.16154	0.0011191	5.25918	0.00019923	1.9923	1.07625
morex_contig_164803	5.15727	0.00111817	5.32393	0.000201683	2.01683	1.08951
morex_contig_161837	5.1556	0.00111781	9.31931	0.000353037	3.53037	1.90713
morex_contig_106345	5.15	0.00111659	5.4	0.000204565	2.04565	1.10507
morex_contig_75284	5.1448	0.00111547	7.00848	0.000265498	2.65498	1.43424
morex_contig_168408	5.14475	0.00111546	5.97762	0.000226446	2.26446	1.22328
morex_contig_67230	5.14444	0.00111539	6.34444	0.000240343	2.40343	1.29835
morex_contig_202974	5.14349	0.00111518	14.6536	0.000555111	5.55111	2.99875
morex_contig_62232	5.14348	0.00111518	9.24348	0.000350165	3.50165	1.89161
morex_contig_1617262	5.14286	0.00111505	5.14286	0.000194824	1.94824	1.05245
morex_contig_1678646	5.14286	0.00111505	7.14286	0.000270588	2.70588	1.46174
morex_contig_2454048	5.13651	0.00111367	12.6382	0.000478765	4.78765	2.58632
morex_contig_132616	5.13493	0.00111333	5.21827	0.00019768	1.9768	1.06788
morex_contig_1585955	5.1346	0.00111326	5.68232	0.00021526	2.1526	1.16285
morex_contig_158008	5.1303	0.00111232	6.1303	0.00023223	2.3223	1.25452
morex_contig_1562547	5.12607	0.00111141	5.4594	0.000206815	2.06815	1.11723
morex_contig_1569853	5.12505	0.00111118	5.12505	0.000194149	1.94149	1.0488
morex_contig_1700380	5.125	0.00111117	6.125	0.000232029	2.32029	1.25344
morex_contig_78279	5.125	0.00111117	5.125	0.000194147	1.94147	1.0488
morex_contig_1725938	5.12475	0.00111112	7.76072	0.000293994	2.93994	1.58818
morex_contig_1902243	5.11869	0.0011098	5.11869	0.000193908	1.93908	1.0475
morex_contig_1585535	5.11667	0.00110937	6.61667	0.000250655	2.50655	1.35405
morex_contig_115370	5.11667	0.00110937	8.55	0.000323894	3.23894	1.7497
morex_contig_52886	5.11619	0.00110926	6.11619	0.000231696	2.31696	1.25164
morex_contig_71636	5.11349	0.00110868	9.06587	0.000343437	3.43437	1.85527
morex_contig_188278	5.11166	0.00110828	7.1061	0.000269196	2.69196	1.45421
morex_contig_64850	5.1101	0.00110794	5.28688	0.00020028	2.0028	1.08192
morex_contig_66691	5.10245	0.00110628	6.02973	0.00022842	2.2842	1.23394
morex_contig_152806	5.10208	0.00110621	8.0949	0.000306654	3.06654	1.65656
morex_contig_2575270	5.1005	0.00110586	5.3005	0.000200795	2.00795	1.08471
morex_contig_157967	5.09935	0.00110561	7.09935	0.00026894	2.6894	1.45283
morex_contig_156664	5.09729	0.00110516	5.09729	0.000193097	1.93097	1.04312
morex_contig_91312	5.09539	0.00110475	5.30491	0.000200963	2.00963	1.08561
morex_contig_1577589	5.09091	0.00110378	5.09091	0.000192856	1.92856	1.04182
morex_contig_142134	5.08684	0.0011029	6.13684	0.000232478	2.32478	1.25586
morex_contig_68225	5.08333	0.00110214	5.58333	0.00021151	2.1151	1.14259
morex_contig_55658	5.08194	0.00110184	5.08194	0.000192516	1.92516	1.03998
morex_contig_1579243	5.08027	0.00110147	7.08027	0.000268217	2.68217	1.44893
morex_contig_1716187	5.07692	0.00110075	5.07692	0.000192326	1.92326	1.03896
morex_contig_129452	5.07692	0.00110075	5.07692	0.000192326	1.92326	1.03896
morex_contig_232017	5.07172	0.00109962	7.39545	0.000280157	2.80157	1.51343
morex_contig_1621032	5.07143	0.00109956	5.07143	0.000192118	1.92118	1.03783
morex_contig_145682	5.06782	0.00109878	7.06782	0.000267746	2.67746	1.44638
morex_contig_144364	5.06667	0.00109853	5.06667	0.000191937	1.91937	1.03686
morex_contig_173014	5.06667	0.00109853	5.13333	0.000194463	1.94463	1.0505
morex_contig_1637402	5.05882	0.00109683	5.05882	0.00019164	1.9164	1.03525
morex_contig_417715	5.05693	0.00109642	15.5121	0.000587634	5.87634	3.17444
morex_contig_58617	5.03541	0.00109175	5.80257	0.000219815	2.19815	1.18745
morex_contig_350681	5.03333	0.0010913	6.7	0.000253812	2.53812	1.37111
morex_contig_2547534	5.0303	0.00109064	5.0303	0.00019056	1.9056	1.02942
morex_contig_135400	5.02857	0.00109027	6.02857	0.000228377	2.28377	1.23371
morex_contig_200	5.02703	0.00108993	5.02703	0.000190436	1.90436	1.02875
morex_contig_1582908	5.02564	0.00108963	5.02564	0.000190383	1.90383	1.02846
morex_contig_285224	5.02564	0.00108963	5.02564	0.000190383	1.90383	1.02846
morex_contig_277335	5.02263	0.00108898	5.52263	0.00020921	2.0921	1.13017
morex_contig_1584095	5.0143	0.00108717	5.5143	0.000208895	2.08895	1.12846
morex_contig_45446	5.01205	0.00108668	13.819	0.000523496	5.23496	2.82796
morex_contig_154582	5.00833	0.00108588	45.2583	0.00171449	17.1449	9.2618
morex_contig_1585130	5.00812	0.00108583	5.51861	0.000209058	2.09058	1.12934
morex_contig_1605769	5.00482	0.00108512	8.89367	0.000336913	3.36913	1.82003
morex_contig_1584979	5.00419	0.00108498	5.33535	0.000202116	2.02116	1.09184
morex_contig_1633060	5.00368	0.00108487	5.50368	0.000208492	2.08492	1.12629
morex_contig_277451	5.00202	0.00108451	5.04964	0.000191292	1.91292	1.03337
morex_contig_2552072	5	0.00108407	5	0.000189412	1.89412	1.02322
morex_contig_242109	5	0.00108407	5	0.000189412	1.89412	1.02322
morex_contig_5897	5	0.00108407	5	0.000189412	1.89412	1.02322
morex_contig_1643915	5	0.00108407	5	0.000189412	1.89412	1.02322
morex_contig_1594232	5	0.00108407	5	0.000189412	1.89412	1.02322
morex_contig_8824	5	0.00108407	5	0.000189412	1.89412	1.02322
morex_contig_245091	5	0.00108407	7	0.000265177	2.65177	1.4325
morex_contig_8432	5	0.00108407	5	0.000189412	1.89412	1.02322
morex_contig_335501	5	0.00108407	5	0.000189412	1.89412	1.02322
morex_contig_2549232	5	0.00108407	5	0.000189412	1.89412	1.02322
morex_contig_1832723	5	0.00108407	6	0.000227294	2.27294	1.22786
morex_contig_1955478	5	0.00108407	7.5	0.000284118	2.84118	1.53482
morex_contig_1873246	5	0.00108407	13	0.000492471	4.92471	2.66036
morex_contig_1596138	5	0.00108407	5	0.000189412	1.89412	1.02322
morex_contig_38470	5	0.00108407	5	0.000189412	1.89412	1.02322
morex_contig_2595436	5	0.00108407	5	0.000189412	1.89412	1.02322
morex_contig_1587543	5	0.00108407	8.5	0.000322	3.22	1.73947
morex_contig_2553961	5	0.00108407	5	0.000189412	1.89412	1.02322
morex_contig_81440	5	0.00108407	5	0.000189412	1.89412	1.02322
morex_contig_1580469	5	0.00108407	5	0.000189412	1.89412	1.02322
morex_contig_161308	5	0.00108407	5	0.000189412	1.89412	1.02322
morex_contig_143589	5	0.00108407	5	0.000189412	1.89412	1.02322
morex_contig_216533	5	0.00108407	8.5	0.000322	3.22	1.73947
morex_contig_278790	5	0.00108407	9	0.000340941	3.40941	1.84179
morex_contig_1591302	5	0.00108407	6	0.000227294	2.27294	1.22786
morex_contig_149356	4.98611	0.00108106	4.98611	0.000188886	1.88886	1.02037
morex_contig_1817358	4.98077	0.0010799	13.1474	0.000498056	4.98056	2.69053
morex_contig_162727	4.98055	0.00107986	5.98055	0.000226557	2.26557	1.22388
morex_contig_14519	4.98002	0.00107974	6.29406	0.000238434	2.38434	1.28804
morex_contig_1613599	4.9798	0.00107969	5.07071	0.00019209	1.9209	1.03768
morex_contig_274932	4.97619	0.00107891	4.97619	0.00018851	1.8851	1.01834
morex_contig_1577863	4.97333	0.00107829	8.30667	0.000314676	3.14676	1.6999
morex_contig_1559369	4.96667	0.00107684	5.33333	0.000202039	2.02039	1.09143
morex_contig_397901	4.96667	0.00107684	4.96667	0.000188149	1.88149	1.01639
morex_contig_172345	4.966	0.0010767	9.24378	0.000350176	3.50176	1.89168
morex_contig_225428	4.96174	0.00107578	14.8159	0.000561262	5.61262	3.03197
morex_contig_140656	4.95334	0.00107396	4.95334	0.000187644	1.87644	1.01367
morex_contig_269675	4.95296	0.00107387	7.29334	0.000276289	2.76289	1.49253
morex_contig_1590711	4.95	0.00107323	5.95	0.0002254	2.254	1.21763
morex_contig_1571649	4.94762	0.00107272	4.94762	0.000187427	1.87427	1.0125
morex_contig_1580621	4.94359	0.00107184	4.94359	0.000187275	1.87275	1.01167
morex_contig_1627506	4.94149	0.00107139	4.94149	0.000187195	1.87195	1.01124
morex_contig_12432	4.9298	0.00106885	4.9298	0.000186752	1.86752	1.00885
morex_contig_313497	4.91849	0.0010664	7.1094	0.000269321	2.69321	1.45489
morex_contig_2049593	4.91235	0.00106507	11.1009	0.000420528	4.20528	2.27172
morex_contig_1612410	4.91111	0.0010648	5.21111	0.000197409	1.97409	1.06642
morex_contig_90651	4.90676	0.00106386	5.26676	0.000199517	1.99517	1.07781
morex_contig_113109	4.90605	0.0010637	7.65698	0.000290065	2.90065	1.56695
morex_contig_194967	4.90476	0.00106342	4.90476	0.000185804	1.85804	1.00373
morex_contig_442845	4.89999	0.00106239	5.43029	0.000205712	2.05712	1.11127
morex_contig_114530	4.89963	0.00106231	7.32934	0.000277653	2.77653	1.4999
morex_contig_44741	4.89663	0.00106166	5.09663	0.000193072	1.93072	1.04299
morex_contig_68318	4.89498	0.0010613	5.03784	0.000190845	1.90845	1.03096
morex_contig_99050	4.88333	0.00105878	4.88333	0.000184992	1.84992	0.99934
morex_contig_368184	4.87956	0.00105796	5.87956	0.000222732	2.22732	1.20321
morex_contig_66583	4.87938	0.00105792	5.24396	0.000198654	1.98654	1.07314
morex_contig_355061	4.87429	0.00105682	4.87429	0.00018465	1.8465	0.997489
morex_contig_125262	4.87143	0.0010562	8.17143	0.000309553	3.09553	1.67223
morex_contig_42168	4.86667	0.00105516	5.7	0.000215929	2.15929	1.16647
morex_contig_1645821	4.86517	0.00105484	4.94626	0.000187376	1.87376	1.01222
morex_contig_343207	4.86139	0.00105402	5.67389	0.00021494	2.1494	1.16112
morex_contig_370879	4.86071	0.00105387	5.91071	0.000223912	2.23912	1.20959
morex_contig_175737	4.86064	0.00105386	11.1297	0.000421619	4.21619	2.27761
morex_contig_1578699	4.85833	0.00105336	4.85833	0.000184045	1.84045	0.994224
morex_contig_369470	4.85799	0.00105328	4.92049	0.0001864	1.864	1.00694
morex_contig_1598481	4.85248	0.00105209	4.85248	0.000183823	1.83823	0.993026
morex_contig_70009	4.84593	0.00105067	4.87224	0.000184572	1.84572	0.997071
morex_contig_2549828	4.84205	0.00104983	5.24205	0.000198581	1.98581	1.07275
morex_contig_170120	4.83333	0.00104794	5.33333	0.000202039	2.02039	1.09143
morex_contig_1715830	4.8297	0.00104715	4.99186	0.000189103	1.89103	1.02155
morex_contig_2557050	4.82008	0.00104506	4.82008	0.000182596	1.82596	0.986395
morex_contig_161555	4.80969	0.00104281	4.90969	0.000185991	1.85991	1.00473
morex_contig_282701	4.80819	0.00104248	4.86082	0.000184139	1.84139	0.994733
morex_contig_158535	4.80357	0.00104148	4.80357	0.000181971	1.81971	0.983017
morex_contig_1559187	4.79915	0.00104052	5.10891	0.000193538	1.93538	1.0455
morex_contig_2555007	4.79647	0.00103994	6.03183	0.0002285	2.285	1.23437
morex_contig_133164	4.79128	0.00103882	4.88081	0.000184897	1.84897	0.998824
morex_contig_2566096	4.78756	0.00103801	4.86448	0.000184278	1.84278	0.995482
morex_contig_140121	4.78333	0.0010371	5.78333	0.000219086	2.19086	1.18352
morex_contig_59221	4.77941	0.00103625	4.77941	0.000181055	1.81055	0.978073
morex_contig_1609130	4.7794	0.00103624	6.07304	0.000230061	2.30061	1.2428
morex_contig_168717	4.775	0.00103529	4.775	0.000180888	1.80888	0.97717
morex_contig_13324	4.77445	0.00103517	6.56017	0.000248515	2.48515	1.34249
morex_contig_162075	4.76667	0.00103348	5.76667	0.000218455	2.18455	1.18011
morex_contig_1591883	4.76662	0.00103347	5.49162	0.000208035	2.08035	1.12382
morex_contig_134850	4.76222	0.00103252	6.0699	0.000229942	2.29942	1.24216
morex_contig_368562	4.75397	0.00103073	4.75397	0.000180092	1.80092	0.972866
morex_contig_100423	4.75023	0.00102992	5.83357	0.000220989	2.20989	1.1938
morex_contig_77727	4.75	0.00102987	4.75	0.000179941	1.79941	0.972054
morex_contig_1606416	4.75	0.00102987	4.75	0.000179941	1.79941	0.972054
morex_contig_210632	4.74286	0.00102832	7.49286	0.000283847	2.83847	1.53336
morex_contig_183921	4.7379	0.00102724	5.02171	0.000190234	1.90234	1.02766
morex_contig_276750	4.72843	0.00102519	5.81934	0.00022045	2.2045	1.19089
morex_contig_169466	4.72707	0.0010249	5.84281	0.000221339	2.21339	1.19569
morex_contig_111601	4.72339	0.0010241	8.83515	0.000334696	3.34696	1.80805
morex_contig_680907	4.71905	0.00102316	5.45238	0.000206549	2.06549	1.11579
morex_contig_48396	4.71443	0.00102216	10.2761	0.000389283	3.89283	2.10293
morex_contig_369427	4.71093	0.0010214	5.04533	0.000191129	1.91129	1.03249
morex_contig_1594784	4.70311	0.0010197	5.89104	0.000223166	2.23166	1.20556
morex_contig_118902	4.70202	0.00101947	5.20202	0.000197065	1.97065	1.06456
morex_contig_56291	4.70101	0.00101925	4.70101	0.000178085	1.78085	0.96203
morex_contig_1594605	4.7	0.00101903	4.7	0.000178047	1.78047	0.961822
morex_contig_81900	4.7	0.00101903	4.7	0.000178047	1.78047	0.961822
morex_contig_277023	4.69792	0.00101858	6.69792	0.000253733	2.53733	1.37068
morex_contig_1595843	4.69792	0.00101858	4.69792	0.000177968	1.77968	0.961396
morex_contig_2012380	4.6969	0.00101836	15.5802	0.000590216	5.90216	3.18839
morex_contig_37531	4.69567	0.00101809	5.029	0.000190511	1.90511	1.02915
morex_contig_1588740	4.69444	0.00101782	7.69444	0.000291484	2.91484	1.57461
morex_contig_80020	4.69012	0.00101689	4.69012	0.000177673	1.77673	0.959801
morex_contig_212608	4.68883	0.00101661	6.4174	0.000243106	2.43106	1.31328
morex_contig_88003	4.68712	0.00101624	5.91928	0.000224236	2.24236	1.21134
morex_contig_224716	4.68656	0.00101611	5.17966	0.000196218	1.96218	1.05998
morex_contig_1580263	4.68583	0.00101596	4.68583	0.00017751	1.7751	0.958923
morex_contig_1584372	4.68217	0.00101516	5.82389	0.000220623	2.20623	1.19182
morex_contig_196980	4.67901	0.00101448	5.44906	0.000206423	2.06423	1.11511
morex_contig_1577171	4.67158	0.00101287	5.79791	0.000219639	2.19639	1.1865
morex_contig_57319	4.67113	0.00101277	4.67113	0.000176953	1.76953	0.955913
morex_contig_2551804	4.66667	0.0010118	4.66667	0.000176784	1.76784	0.955001
morex_contig_1656716	4.66667	0.0010118	4.66667	0.000176784	1.76784	0.955001
morex_contig_161102	4.66667	0.0010118	4.66667	0.000176784	1.76784	0.955001
morex_contig_138591	4.66667	0.0010118	5.66667	0.000214667	2.14667	1.15964
morex_contig_2558711	4.6645	0.00101133	7.4509	0.000282258	2.82258	1.52477
morex_contig_121879	4.66355	0.00101113	4.76963	0.000180685	1.80685	0.976072
morex_contig_44833	4.66267	0.00101093	5.53569	0.000209705	2.09705	1.13284
morex_contig_1783380	4.65833	0.00100999	5.99167	0.000226978	2.26978	1.22615
morex_contig_203784	4.65653	0.0010096	7.1845	0.000272166	2.72166	1.47026
morex_contig_180158	4.65455	0.00100917	4.65455	0.000176325	1.76325	0.95252
morex_contig_418676	4.65278	0.00100879	7.90278	0.000299376	2.99376	1.61725
morex_contig_136158	4.65	0.00100819	23.4	0.000886447	8.86447	4.78865
morex_contig_1571353	4.64775	0.0010077	5.36772	0.000203342	2.03342	1.09847
morex_contig_1587471	4.64556	0.00100722	5.64556	0.000213867	2.13867	1.15532
morex_contig_1599384	4.6455	0.00100721	4.6455	0.000175982	1.75982	0.950669
morex_contig_1571854	4.64286	0.00100664	4.89286	0.000185353	1.85353	1.00129
morex_contig_124435	4.63826	0.00100564	7.24002	0.000274269	2.74269	1.48162
morex_contig_1573998	4.63808	0.0010056	6.94807	0.000263209	2.63209	1.42187
morex_contig_369524	4.63333	0.00100457	4.63333	0.000175522	1.75522	0.948179
morex_contig_1629688	4.63248	0.00100439	8.13248	0.000308077	3.08077	1.66426
morex_contig_56769	4.6319	0.00100426	8.02869	0.000304146	3.04146	1.64302
morex_contig_136368	4.63008	0.00100387	4.63008	0.000175398	1.75398	0.947513
morex_contig_1647561	4.62778	0.00100337	8.04365	0.000304712	3.04712	1.64608
morex_contig_369766	4.625	0.00100277	6.125	0.000232029	2.32029	1.25344
morex_contig_1569315	4.62318	0.00100237	4.74318	0.000179683	1.79683	0.970658
morex_contig_222493	4.62317	0.00100237	18.349	0.000695102	6.95102	3.75499
morex_contig_1838855	4.61956	0.00100159	5.61956	0.000212882	2.12882	1.15
morex_contig_126386	4.61798	0.00100125	4.75132	0.000179991	1.79991	0.972324
morex_contig_254514	4.61744	0.00100113	4.91155	0.000186061	1.86061	1.00512
morex_contig_61425	4.6171	0.00100105	4.6171	0.000174907	1.74907	0.944857
morex_contig_318317	4.61667	0.00100096	4.95	0.000187518	1.87518	1.01298
morex_contig_162138	4.61533	0.00100067	5.44391	0.000206228	2.06228	1.11406
morex_contig_663431	4.61111	0.000999755	4.61111	0.00017468	1.7468	0.943632
morex_contig_1569662	4.61026	0.00099957	4.81026	0.000182224	1.82224	0.984385
morex_contig_88517	4.60788	0.000999054	4.90788	0.000185922	1.85922	1.00436
morex_contig_40298	4.60477	0.000998381	5.995	0.000227105	2.27105	1.22683
morex_contig_164964	4.60276	0.000997945	8.64738	0.000327583	3.27583	1.76963
morex_contig_161179	4.60263	0.000997917	4.70789	0.000178346	1.78346	0.963438
morex_contig_153362	4.6	0.000997346	4.6	0.000174259	1.74259	0.941358
morex_contig_173718	4.59524	0.000996314	4.59524	0.000174078	1.74078	0.940383
morex_contig_2556152	4.59435	0.000996122	4.85715	0.000184	1.84	0.993981
morex_contig_442556	4.59337	0.00099591	6.10165	0.000231145	2.31145	1.24866
morex_contig_1590128	4.5873	0.000994593	5.3373	0.00020219	2.0219	1.09224
morex_contig_161101	4.58658	0.000994437	4.58658	0.00017375	1.7375	0.938612
morex_contig_1750126	4.58522	0.000994141	4.71855	0.00017875	1.7875	0.965618
morex_contig_173622	4.58333	0.000993733	5.58333	0.00021151	2.1151	1.14259
morex_contig_1577438	4.58333	0.000993733	4.58333	0.000173627	1.73627	0.937947
morex_contig_246072	4.57926	0.000992849	6.39581	0.000242288	2.42288	1.30886
morex_contig_2555830	4.5787	0.000992729	4.5787	0.000173452	1.73452	0.937
morex_contig_2556197	4.57452	0.000991822	6.67965	0.000253041	2.53041	1.36694
morex_contig_1604221	4.56667	0.00099012	6.17717	0.000234006	2.34006	1.26412
morex_contig_1939580	4.56548	0.000989861	9.05754	0.000343121	3.43121	1.85356
morex_contig_2564994	4.563	0.000989324	4.61062	0.000174661	1.74661	0.943531
morex_contig_161091	4.56274	0.000989268	5.92761	0.000224552	2.24552	1.21304
morex_contig_61100	4.55876	0.000988404	4.55876	0.000172696	1.72696	0.932918
morex_contig_133953	4.55833	0.000988312	4.55833	0.00017268	1.7268	0.932831
morex_contig_178770	4.55582	0.000987767	5.6712	0.000214839	2.14839	1.16057
morex_contig_188383	4.55513	0.000987617	4.55513	0.000172559	1.72559	0.932175
morex_contig_115738	4.55339	0.000987241	5.98196	0.000226611	2.26611	1.22417
morex_contig_8808	4.55029	0.000986567	5.4357	0.000205917	2.05917	1.11238
morex_contig_89535	4.54978	0.000986459	4.66537	0.000176735	1.76735	0.954736
morex_contig_1518164	4.54802	0.000986075	5.02421	0.000190329	1.90329	1.02817
morex_contig_1578539	4.54762	0.000985989	4.54762	0.000172275	1.72275	0.930639
morex_contig_256440	4.54643	0.000985731	5.24643	0.000198747	1.98747	1.07365
morex_contig_114943	4.54563	0.000985559	8.29563	0.000314258	3.14258	1.69764
morex_contig_54777	4.54472	0.000985361	4.7471	0.000179831	1.79831	0.971461
morex_contig_122370	4.54091	0.000984534	4.54091	0.00017202	1.7202	0.929265
morex_contig_119943	4.54059	0.000984465	6.37553	0.00024152	2.4152	1.30471
morex_contig_1579855	4.53533	0.000983325	5.80319	0.000219838	2.19838	1.18758
morex_contig_200592	4.53333	0.000982892	50.2	0.00190169	19.0169	10.2731
morex_contig_1635019	4.52941	0.000982042	5.02941	0.000190526	1.90526	1.02923
morex_contig_1569900	4.52857	0.000981859	47.0286	0.00178155	17.8155	9.62407
morex_contig_222168	4.52613	0.00098133	6.80391	0.000257748	2.57748	1.39237
morex_contig_1920476	4.5241	0.00098089	7.96829	0.000301858	3.01858	1.63065
morex_contig_71637	4.5235	0.000980761	5.91239	0.000223975	2.23975	1.20993
morex_contig_162531	4.52311	0.000980674	7.52311	0.000284993	2.84993	1.53955
morex_contig_1563605	4.5221	0.000980457	6.8393	0.000259089	2.59089	1.39962
morex_contig_239085	4.51944	0.000979881	4.93611	0.000186992	1.86992	1.01014
morex_contig_45111	4.51744	0.000979447	5.12032	0.00019397	1.9397	1.04784
morex_contig_330109	4.51667	0.000979278	4.51667	0.000171102	1.71102	0.924304
morex_contig_252657	4.51527	0.000978975	8.51527	0.000322578	3.22578	1.74259
morex_contig_270435	4.51358	0.00097861	4.87549	0.000184695	1.84695	0.997734
morex_contig_1575195	4.51278	0.000978435	4.55823	0.000172677	1.72677	0.93281
morex_contig_1621308	4.50479	0.000976703	6.06457	0.00022974	2.2974	1.24107
morex_contig_62785	4.50379	0.000976486	5.50379	0.000208496	2.08496	1.12631
morex_contig_1629446	4.5	0.000975665	4.5	0.000170471	1.70471	0.920894
morex_contig_1570114	4.5	0.000975665	5.5	0.000208353	2.08353	1.12554
morex_contig_274242	4.5	0.000975665	4.5	0.000170471	1.70471	0.920894
morex_contig_241745	4.5	0.000975665	4.5	0.000170471	1.70471	0.920894
morex_contig_1567473	4.5	0.000975665	4.5	0.000170471	1.70471	0.920894
morex_contig_291320	4.5	0.000975665	4.5	0.000170471	1.70471	0.920894
morex_contig_442230	4.5	0.000975665	4.5	0.000170471	1.70471	0.920894
morex_contig_84821	4.5	0.000975665	4.5	0.000170471	1.70471	0.920894
morex_contig_2553125	4.5	0.000975665	4.5	0.000170471	1.70471	0.920894
morex_contig_111217	4.5	0.000975665	7.5	0.000284118	2.84118	1.53482
morex_contig_317387	4.48652	0.000972742	4.48652	0.00016996	1.6996	0.918135
morex_contig_289767	4.48333	0.000972051	5.81111	0.000220139	2.20139	1.1892
morex_contig_296496	4.48333	0.000972051	7.91667	0.000299902	2.99902	1.62009
morex_contig_1592226	4.47869	0.000971045	8.47869	0.000321193	3.21193	1.73511
morex_contig_66441	4.47681	0.000970636	4.97681	0.000188533	1.88533	1.01847
morex_contig_62551	4.47619	0.000970503	6.47619	0.000245333	2.45333	1.32531
morex_contig_162341	4.47544	0.00097034	5.47544	0.000207423	2.07423	1.12051
morex_contig_61366	4.47309	0.00096983	15.9886	0.000605687	6.05687	3.27196
morex_contig_9213	4.46905	0.000968954	6.51905	0.000246957	2.46957	1.33408
morex_contig_315070	4.46816	0.000968762	4.88987	0.00018524	1.8524	1.00068
morex_contig_132783	4.46751	0.00096862	5.92609	0.000224494	2.24494	1.21273
morex_contig_1575011	4.46703	0.000968517	5.46703	0.000207104	2.07104	1.11879
morex_contig_163780	4.46655	0.000968413	5.30465	0.000200953	2.00953	1.08556
morex_contig_96173	4.46345	0.00096774	4.94107	0.000187179	1.87179	1.01116
morex_contig_102428	4.46232	0.000967495	5.79663	0.00021959	2.1959	1.18624
morex_contig_1605202	4.45984	0.000966957	4.45984	0.000168949	1.68949	0.912675
morex_contig_132714	4.45882	0.000966737	4.45882	0.000168911	1.68911	0.912467
morex_contig_67494	4.45833	0.000966631	5.45833	0.000206775	2.06775	1.11701
morex_contig_1589275	4.45536	0.000965986	5.20536	0.000197191	1.97191	1.06524
morex_contig_232544	4.45238	0.00096534	4.45238	0.000168667	1.68667	0.911149
morex_contig_1624199	4.45	0.000964824	6.7	0.000253812	2.53812	1.37111
morex_contig_65117	4.44815	0.000964423	4.5963	0.000174119	1.74119	0.9406
morex_contig_1870036	4.44595	0.000963947	107.173	0.00405997	40.5997	21.9323
morex_contig_84018	4.44529	0.000963804	5.12149	0.000194014	1.94014	1.04808
morex_contig_1649771	4.44348	0.00096341	5.44348	0.000206212	2.06212	1.11397
morex_contig_248266	4.44121	0.000962919	4.44121	0.000168244	1.68244	0.908863
morex_contig_167513	4.43803	0.00096223	4.51496	0.000171037	1.71037	0.923955
morex_contig_50600	4.4368	0.000961963	4.59065	0.000173905	1.73905	0.939444
morex_contig_1846249	4.43611	0.000961813	6.18611	0.000234344	2.34344	1.26594
morex_contig_145534	4.43429	0.000961419	5.53448	0.000209659	2.09659	1.13259
morex_contig_260024	4.43182	0.000960882	4.68182	0.000177358	1.77358	0.958101
morex_contig_164538	4.42954	0.000960387	6.16562	0.000233568	2.33568	1.26175
morex_contig_192277	4.42894	0.000960259	4.72253	0.000178901	1.78901	0.966433
morex_contig_137305	4.42747	0.000959938	5.45688	0.000206719	2.06719	1.11671
morex_contig_58472	4.42703	0.000959843	4.42703	0.000167706	1.67706	0.90596
morex_contig_130691	4.42309	0.000958989	4.74253	0.000179658	1.79658	0.970525
morex_contig_75451	4.42239	0.000958839	4.44871	0.000168528	1.68528	0.910397
morex_contig_1610532	4.42194	0.00095874	5.42194	0.000205396	2.05396	1.10956
morex_contig_366648	4.41964	0.000958242	4.59325	0.000174003	1.74003	0.939977
morex_contig_227251	4.41863	0.000958023	4.6494	0.00017613	1.7613	0.951467
morex_contig_272080	4.41706	0.000957683	4.41706	0.000167329	1.67329	0.903921
morex_contig_224052	4.41667	0.000957597	5.25	0.000198882	1.98882	1.07438
morex_contig_242062	4.4137	0.000956954	4.9137	0.000186143	1.86143	1.00555
morex_contig_104040	4.41071	0.000956306	6.41071	0.000242853	2.42853	1.31191
morex_contig_159388	4.40826	0.000955775	7.08694	0.00026847	2.6847	1.45029
morex_contig_1575793	4.40675	0.000955446	4.62897	0.000175356	1.75356	0.947286
morex_contig_134944	4.40004	0.000953993	4.40004	0.000166684	1.66684	0.900438
morex_contig_91489	4.39936	0.000953844	4.39936	0.000166658	1.66658	0.900298
morex_contig_1610666	4.39638	0.000953198	7.87352	0.000298267	2.98267	1.61126
morex_contig_278970	4.39444	0.000952779	4.42778	0.000167735	1.67735	0.906114
morex_contig_1616101	4.39238	0.000952331	4.89238	0.000185335	1.85335	1.00119
morex_contig_252534	4.3903	0.000951881	5.54268	0.00020997	2.0997	1.13427
morex_contig_177135	4.3899	0.000951793	5.3899	0.000204182	2.04182	1.10301
morex_contig_65347	4.3877	0.000951316	5.418	0.000205247	2.05247	1.10876
morex_contig_470182	4.37841	0.000949302	6.12841	0.000232159	2.32159	1.25414
morex_contig_1563255	4.37816	0.000949247	4.66907	0.000176875	1.76875	0.955492
morex_contig_1575568	4.37267	0.000948058	5.641	0.000213694	2.13694	1.15439
morex_contig_107094	4.36922	0.00094731	5.36922	0.000203399	2.03399	1.09877
morex_contig_417531	4.36674	0.000946771	5.54335	0.000209995	2.09995	1.13441
morex_contig_207813	4.36667	0.000946756	4.36667	0.00016542	1.6542	0.893608
morex_contig_93956	4.36316	0.000945995	6.54482	0.000247933	2.47933	1.33935
morex_contig_1605053	4.36111	0.000945552	5.36111	0.000203092	2.03092	1.09711
morex_contig_2547314	4.35965	0.000945235	4.35965	0.000165154	1.65154	0.892172
morex_contig_77740	4.35566	0.00094437	6.35566	0.000240767	2.40767	1.30064
morex_contig_1605299	4.35069	0.000943293	8.40952	0.000318572	3.18572	1.72095
morex_contig_2104043	4.35	0.000943143	6.48333	0.000245604	2.45604	1.32677
morex_contig_2557695	4.34216	0.000941442	4.60098	0.000174296	1.74296	0.941559
morex_contig_234404	4.33772	0.000940481	4.39655	0.000166552	1.66552	0.899722
morex_contig_196253	4.33333	0.000939529	4.33333	0.000164157	1.64157	0.886786
morex_contig_269324	4.33333	0.000939529	4.33333	0.000164157	1.64157	0.886786
morex_contig_956587	4.33333	0.000939529	4.83333	0.000183098	1.83098	0.989108
morex_contig_44406	4.33333	0.000939529	4.33333	0.000164157	1.64157	0.886786
morex_contig_256064	4.33333	0.000939529	7.83333	0.000296745	2.96745	1.60304
morex_contig_147120	4.33333	0.000939529	4.33333	0.000164157	1.64157	0.886786
morex_contig_470315	4.33333	0.000939529	4.33333	0.000164157	1.64157	0.886786
morex_contig_1631346	4.33041	0.000938895	4.43567	0.000168034	1.68034	0.907729
morex_contig_1619789	4.32632	0.000938008	4.52632	0.000171468	1.71468	0.926279
morex_contig_43907	4.32449	0.000937611	6.25476	0.000236945	2.36945	1.27999
morex_contig_546001	4.31667	0.000935915	4.51667	0.000171102	1.71102	0.924304
morex_contig_262562	4.31345	0.000935218	6.38607	0.000241919	2.41919	1.30686
morex_contig_7606	4.3128	0.000935078	5.53968	0.000209856	2.09856	1.13366
morex_contig_157974	4.3125	0.000935012	5.5625	0.000210721	2.10721	1.13833
morex_contig_1612372	4.30798	0.000934033	7.74443	0.000293377	2.93377	1.58484
morex_contig_173323	4.30678	0.000933772	5.52727	0.000209386	2.09386	1.13112
morex_contig_281719	4.30441	0.000933258	4.30441	0.000163061	1.63061	0.880868
morex_contig_2553496	4.30203	0.000932741	5.30203	0.000200853	2.00853	1.08502
morex_contig_2228099	4.29762	0.000931786	5.42857	0.000205647	2.05647	1.11092
morex_contig_158874	4.29478	0.00093117	4.64597	0.000176	1.76	0.950765
morex_contig_133841	4.29472	0.000931157	4.36615	0.0001654	1.654	0.893501
morex_contig_1587631	4.29396	0.000930993	4.32028	0.000163662	1.63662	0.884115
morex_contig_210978	4.29318	0.000930824	5.13409	0.000194491	1.94491	1.05066
morex_contig_225389	4.28734	0.000929556	8.33929	0.000315912	3.15912	1.70658
morex_contig_292580	4.28588	0.00092924	4.28588	0.000162359	1.62359	0.877075
morex_contig_307649	4.28536	0.000929127	4.34501	0.000164599	1.64599	0.889175
morex_contig_1617815	4.28448	0.000928938	5.28448	0.000200189	2.00189	1.08143
morex_contig_122860	4.28333	0.000928688	4.53333	0.000171733	1.71733	0.927715
morex_contig_162630	4.28333	0.000928688	4.28333	0.000162263	1.62263	0.876554
morex_contig_128979	4.27857	0.000927656	4.27857	0.000162082	1.62082	0.87558
morex_contig_1584267	4.27778	0.000927484	4.27778	0.000162052	1.62052	0.875417
morex_contig_1574760	4.27612	0.000927124	4.27612	0.000161989	1.61989	0.875077
morex_contig_92429	4.27097	0.000926008	7.01842	0.000265874	2.65874	1.43627
morex_contig_1753318	4.26667	0.000925075	7.26667	0.000275278	2.75278	1.48707
morex_contig_160427	4.26351	0.00092439	4.31906	0.000163616	1.63616	0.883866
morex_contig_1843771	4.25759	0.000923107	8.06827	0.000305645	3.05645	1.65112
morex_contig_1642408	4.25758	0.000923104	4.92424	0.000186542	1.86542	1.00771
morex_contig_261438	4.25758	0.000923104	4.59091	0.000173914	1.73914	0.939498
morex_contig_1578497	4.25758	0.000923104	8.75758	0.000331758	3.31758	1.79218
morex_contig_288620	4.25739	0.000923064	5.25739	0.000199162	1.99162	1.07589
morex_contig_1590251	4.25397	0.000922322	5.47619	0.000207451	2.07451	1.12066
morex_contig_43703	4.25388	0.000922302	5.01499	0.00018998	1.8998	1.02628
morex_contig_2558218	4.25	0.000921461	4.25	0.000161	1.61	0.869733
morex_contig_100603	4.25	0.000921461	4.25	0.000161	1.61	0.869733
morex_contig_165408	4.25	0.000921461	5.25	0.000198882	1.98882	1.07438
morex_contig_87961	4.25	0.000921461	4.25	0.000161	1.61	0.869733
morex_contig_2561683	4.25	0.000921461	6.91667	0.00026202	2.6202	1.41545
morex_contig_129438	4.25	0.000921461	4.25	0.000161	1.61	0.869733
morex_contig_167637	4.25	0.000921461	5.25	0.000198882	1.98882	1.07438
morex_contig_1587177	4.2475	0.00092092	4.53001	0.000171607	1.71607	0.927034
morex_contig_250330	4.24376	0.000920107	4.32709	0.00016392	1.6392	0.885508
morex_contig_169817	4.24375	0.000920106	5.24375	0.000198646	1.98646	1.0731
morex_contig_1616468	4.24313	0.000919971	4.32005	0.000163654	1.63654	0.884068
morex_contig_116024	4.23571	0.000918364	4.23571	0.000160459	1.60459	0.866809
morex_contig_70623	4.23568	0.000918356	4.27568	0.000161973	1.61973	0.874988
morex_contig_110547	4.2305	0.000917234	5.10508	0.000193393	1.93393	1.04472
morex_contig_45947	4.22826	0.000916748	4.71475	0.000178606	1.78606	0.96484
morex_contig_368643	4.225	0.000916041	7.225	0.0002737	2.737	1.47855
morex_contig_8438	4.225	0.000916041	7.93929	0.000300759	3.00759	1.62472
morex_contig_128036	4.22317	0.000915643	4.22317	0.000159984	1.59984	0.864242
morex_contig_169111	4.21978	0.000914909	4.21978	0.000159855	1.59855	0.863549
morex_contig_1590748	4.21608	0.000914107	7.33373	0.000277819	2.77819	1.5008
morex_contig_1590728	4.21128	0.000913066	4.21128	0.000159533	1.59533	0.861809
morex_contig_105191	4.21064	0.000912928	4.87731	0.000184764	1.84764	0.998107
morex_contig_248193	4.21027	0.000912847	5.21027	0.000197377	1.97377	1.06625
morex_contig_79640	4.20972	0.000912729	5.74029	0.000217456	2.17456	1.17471
morex_contig_1832570	4.20922	0.000912619	5.32033	0.000201547	2.01547	1.08877
morex_contig_1742957	4.20758	0.000912263	4.70758	0.000178334	1.78334	0.963373
morex_contig_39777	4.20602	0.000911926	4.27745	0.00016204	1.6204	0.87535
morex_contig_177358	4.20056	0.000910742	5.07529	0.000192264	1.92264	1.03862
morex_contig_134783	4.2	0.00091062	4.2	0.000159106	1.59106	0.859501
morex_contig_2555073	4.2	0.00091062	7.6	0.000287906	2.87906	1.55529
morex_contig_150	4.2	0.00091062	4.2	0.000159106	1.59106	0.859501
morex_contig_145130	4.2	0.00091062	5.2	0.000196988	1.96988	1.06414
morex_contig_67252	4.2	0.00091062	5.2	0.000196988	1.96988	1.06414
morex_contig_366559	4.2	0.00091062	8.2	0.000310635	3.10635	1.67807
morex_contig_1586836	4.2	0.00091062	5.2	0.000196988	1.96988	1.06414
morex_contig_54479	4.2	0.00091062	4.2	0.000159106	1.59106	0.859501
morex_contig_1565278	4.2	0.00091062	4.2	0.000159106	1.59106	0.859501
morex_contig_2554113	4.19874	0.000910348	4.30986	0.000163267	1.63267	0.881982
morex_contig_2554583	4.19636	0.000909831	5.52251	0.000209206	2.09206	1.13014
morex_contig_68120	4.19593	0.000909738	5.47234	0.000207305	2.07305	1.11988
morex_contig_1559972	4.19305	0.000909113	5.22638	0.000197988	1.97988	1.06954
morex_contig_38451	4.19167	0.000908814	5.19167	0.000196673	1.96673	1.06244
morex_contig_1621919	4.18945	0.000908334	4.31989	0.000163648	1.63648	0.884035
morex_contig_12684	4.18867	0.000908163	5.18867	0.000196559	1.96559	1.06182
morex_contig_1239815	4.18333	0.000907007	4.18333	0.000158475	1.58475	0.85609
morex_contig_281651	4.18066	0.000906428	4.97157	0.000188335	1.88335	1.0174
morex_contig_1619292	4.18015	0.000906316	4.18015	0.000158354	1.58354	0.855438
morex_contig_71042	4.18004	0.000906292	6.18004	0.000234114	2.34114	1.2647
morex_contig_1616158	4.17688	0.000905607	4.17688	0.00015823	1.5823	0.854769
morex_contig_1755748	4.17317	0.000904803	8.57455	0.000324824	3.24824	1.75472
morex_contig_1783007	4.17276	0.000904714	4.17276	0.000158074	1.58074	0.853925
morex_contig_165752	4.1726	0.000904681	5.11458	0.000193753	1.93753	1.04666
morex_contig_2632787	4.16667	0.000903393	4.16667	0.000157843	1.57843	0.852679
morex_contig_55673	4.16667	0.000903393	4.16667	0.000157843	1.57843	0.852679
morex_contig_1589426	4.16667	0.000903393	9.33333	0.000353569	3.53569	1.91
morex_contig_139069	4.1665	0.000903358	4.329	0.000163993	1.63993	0.885901
morex_contig_272752	4.16591	0.000903229	4.69091	0.000177703	1.77703	0.959962
morex_contig_1621199	4.16271	0.000902535	4.55854	0.000172688	1.72688	0.932874
morex_contig_40770	4.16234	0.000902455	4.16234	0.000157679	1.57679	0.851793
morex_contig_62067	4.15833	0.000901587	4.49167	0.000170155	1.70155	0.919188
morex_contig_64209	4.15669	0.00090123	4.55669	0.000172618	1.72618	0.932495
morex_contig_141230	4.15667	0.000901225	4.31667	0.000163526	1.63526	0.883376
morex_contig_234729	4.15441	0.000900736	5.21324	0.00019749	1.9749	1.06685
morex_contig_1649021	4.15217	0.00090025	4.21099	0.000159522	1.59522	0.861751
morex_contig_2244642	4.15124	0.000900049	9.1767	0.000347635	3.47635	1.87795
morex_contig_275906	4.15043	0.000899874	4.15043	0.000157228	1.57228	0.849357
morex_contig_126037	4.14946	0.000899662	5.19293	0.000196721	1.96721	1.0627
morex_contig_211289	4.14939	0.000899648	5.14939	0.000195071	1.95071	1.05379
morex_contig_280125	4.14892	0.000899547	4.14892	0.000157171	1.57171	0.849048
morex_contig_1693059	4.14567	0.000898841	9.30357	0.000352441	3.52441	1.90391
morex_contig_1607610	4.14286	0.000898231	8.28571	0.000313882	3.13882	1.69561
morex_contig_365531	4.14168	0.000897975	6.27934	0.000237876	2.37876	1.28502
morex_contig_1837500	4.13596	0.000896737	5.1886	0.000196556	1.96556	1.06181
morex_contig_121262	4.13452	0.000896424	4.25952	0.000161361	1.61361	0.871682
morex_contig_259143	4.12953	0.000895341	4.12953	0.000156436	1.56436	0.845079
morex_contig_1567016	4.12857	0.000895134	4.12857	0.0001564	1.564	0.844883
morex_contig_1658991	4.12793	0.000894995	5.99921	0.000227264	2.27264	1.2277
morex_contig_194359	4.12597	0.00089457	9.76563	0.000369945	3.69945	1.99847
morex_contig_275342	4.12586	0.000894545	4.779	0.00018104	1.8104	0.97799
morex_contig_228970	4.12579	0.000894531	5.2894	0.000200375	2.00375	1.08244
morex_contig_244902	4.125	0.000894359	4.125	0.000156265	1.56265	0.844152
morex_contig_413130	4.125	0.000894359	5.125	0.000194147	1.94147	1.0488
morex_contig_160534	4.12264	0.000893847	5.77972	0.000218949	2.18949	1.18278
morex_contig_141501	4.12121	0.000893538	4.21212	0.000159565	1.59565	0.861981
morex_contig_266777	4.11963	0.000893195	4.45296	0.000168689	1.68689	0.911268
morex_contig_1575124	4.11905	0.000893069	4.61905	0.00017498	1.7498	0.945256
morex_contig_134988	4.11692	0.000892608	4.19324	0.00015885	1.5885	0.858117
morex_contig_162737	4.11667	0.000892553	4.11667	0.000155949	1.55949	0.842447
morex_contig_72984	4.11438	0.000892057	4.11438	0.000155862	1.55862	0.841979
morex_contig_64558	4.10385	0.000889773	12.8077	0.000485186	4.85186	2.621
morex_contig_1620486	4.10278	0.000889541	4.93611	0.000186992	1.86992	1.01014
morex_contig_65736	4.1	0.000888939	4.1	0.000155318	1.55318	0.839036
morex_contig_148853	4.1	0.000888939	4.2	0.000159106	1.59106	0.859501
morex_contig_1620117	4.1	0.000888939	4.1	0.000155318	1.55318	0.839036
morex_contig_190224	4.09739	0.000888372	7.20501	0.000272943	2.72943	1.47446
morex_contig_160506	4.09579	0.000888026	4.09579	0.000155158	1.55158	0.838174
morex_contig_158850	4.0946	0.000887769	4.24184	0.000160691	1.60691	0.868062
morex_contig_155321	4.09123	0.000887039	4.29123	0.000162562	1.62562	0.878171
morex_contig_1691431	4.09091	0.000886968	6.09091	0.000230738	2.30738	1.24646
morex_contig_1585716	4.0907	0.000886923	4.5207	0.000171255	1.71255	0.92513
morex_contig_1575848	4.09008	0.000886788	4.25675	0.000161256	1.61256	0.871113
morex_contig_106780	4.08396	0.000885462	7.75063	0.000293612	2.93612	1.58611
morex_contig_1770635	4.08347	0.000885354	5.02927	0.000190521	1.90521	1.02921
morex_contig_80914	4.08333	0.000885325	4.08333	0.000154686	1.54686	0.835626
morex_contig_183545	4.07941	0.000884475	5.07941	0.00019242	1.9242	1.03947
morex_contig_334157	4.07692	0.000883936	5.07692	0.000192326	1.92326	1.03896
morex_contig_186569	4.07605	0.000883746	5.65026	0.000214045	2.14045	1.15629
morex_contig_75211	4.07549	0.000883625	10.4088	0.000394311	3.94311	2.13009
morex_contig_180243	4.0745	0.000883409	5.36808	0.000203356	2.03356	1.09854
morex_contig_108915	4.0703	0.0008825	4.8203	0.000182604	1.82604	0.986441
morex_contig_1639981	4.06966	0.000882361	4.06966	0.000154168	1.54168	0.832827
morex_contig_369136	4.06905	0.000882228	7.81905	0.000296204	2.96204	1.60011
morex_contig_120061	4.06667	0.000881712	4.63333	0.000175522	1.75522	0.948179
morex_contig_373284	4.05943	0.000880143	4.52413	0.000171385	1.71385	0.925831
morex_contig_94100	4.05897	0.000880044	4.05897	0.000153764	1.53764	0.830641
morex_contig_313135	4.05634	0.000879472	4.05634	0.000153664	1.53664	0.830101
morex_contig_1583804	4.05599	0.000879397	11.8421	0.000448607	4.48607	2.4234
morex_contig_71498	4.05556	0.000879303	4.05556	0.000153634	1.53634	0.829941
morex_contig_204186	4.05263	0.000878669	5.07895	0.000192403	1.92403	1.03937
morex_contig_1636264	4.05263	0.000878669	4.55263	0.000172464	1.72464	0.931664
morex_contig_175592	4.04957	0.000878006	4.44957	0.00016856	1.6856	0.910574
morex_contig_1587445	4.04879	0.000877837	8.45949	0.000320465	3.20465	1.73118
morex_contig_38316	4.04545	0.000877113	4.04545	0.000153251	1.53251	0.827874
morex_contig_1644418	4.04545	0.000877113	4.04545	0.000153251	1.53251	0.827874
morex_contig_280242	4.04532	0.000877083	5.80092	0.000219752	2.19752	1.18712
morex_contig_246326	4.04202	0.000876369	5.38751	0.000204092	2.04092	1.10252
morex_contig_39327	4.04167	0.000876291	4.08333	0.000154686	1.54686	0.835626
morex_contig_159120	4.03846	0.000875597	6.03846	0.000228751	2.28751	1.23573
morex_contig_161813	4.03771	0.000875434	6.07343	0.000230076	2.30076	1.24288
morex_contig_2563255	4.0375	0.000875389	6.59703	0.000249911	2.49911	1.35004
morex_contig_9379	4.03704	0.000875288	5.03704	0.000190815	1.90815	1.03079
morex_contig_132057	4.03455	0.000874748	4.03455	0.000152838	1.52838	0.825642
morex_contig_1630206	4.03333	0.000874485	6.78333	0.000256969	2.56969	1.38816
morex_contig_2561523	4.03333	0.000874485	4.36667	0.00016542	1.6542	0.893608
morex_contig_362142	4.03122	0.000874027	6.1706	0.000233757	2.33757	1.26277
morex_contig_97760	4.03086	0.000873948	5.5537	0.000210387	2.10387	1.13653
morex_contig_311803	4.02941	0.000873634	5.02941	0.000190526	1.90526	1.02923
morex_contig_62944	4.02827	0.000873387	4.02827	0.0001526	1.526	0.824358
morex_contig_1585819	4.02778	0.00087328	6.02778	0.000228346	2.28346	1.23354
morex_contig_163812	4.02703	0.000873117	4.02703	0.000152553	1.52553	0.824103
morex_contig_1568594	4.02632	0.000872963	4.02632	0.000152526	1.52526	0.823957
morex_contig_270983	4.02632	0.000872963	4.02632	0.000152526	1.52526	0.823957
morex_contig_1639835	4.02632	0.000872963	4.02632	0.000152526	1.52526	0.823957
morex_contig_366726	4.02632	0.000872963	5.55263	0.000210347	2.10347	1.13631
morex_contig_1308407	4.02605	0.000872906	6.02782	0.000228348	2.28348	1.23355
morex_contig_65336	4.02179	0.000871983	5.18846	0.000196551	1.96551	1.06178
morex_contig_1607767	4.02039	0.000871678	7.32197	0.000277373	2.77373	1.49839
morex_contig_12234	4.01991	0.000871574	5.60459	0.000212315	2.12315	1.14694
morex_contig_1568208	4.01786	0.000871129	4.01786	0.000152206	1.52206	0.822226
morex_contig_1588563	4.01667	0.000870871	4.21667	0.000159737	1.59737	0.862911
morex_contig_68708	4.01667	0.000870871	4.01667	0.000152161	1.52161	0.821983
morex_contig_127944	4.01039	0.00086951	5.12825	0.00019427	1.9427	1.04946
morex_contig_1622300	4.00754	0.000868892	5.09087	0.000192854	1.92854	1.04181
morex_contig_71551	4.00579	0.000868513	5.27087	0.000199673	1.99673	1.07865
morex_contig_2554587	4.00327	0.000867966	6.25327	0.000236889	2.36889	1.27969
morex_contig_470572	4.00204	0.0008677	6.61495	0.00025059	2.5059	1.3537
morex_contig_1580499	4.00119	0.000867516	12.0012	0.000454633	4.54633	2.45596
morex_contig_45657	4	0.000867258	5	0.000189412	1.89412	1.02322
morex_contig_146510	4	0.000867258	5	0.000189412	1.89412	1.02322
morex_contig_160633	4	0.000867258	4	0.000151529	1.51529	0.818572
morex_contig_149830	4	0.000867258	4	0.000151529	1.51529	0.818572
morex_contig_187903	4	0.000867258	4.33333	0.000164157	1.64157	0.886786
morex_contig_1559613	4	0.000867258	4	0.000151529	1.51529	0.818572
morex_contig_2555171	4	0.000867258	5	0.000189412	1.89412	1.02322
morex_contig_175778	4	0.000867258	4	0.000151529	1.51529	0.818572
morex_contig_12264	4	0.000867258	4	0.000151529	1.51529	0.818572
morex_contig_1597559	4	0.000867258	4	0.000151529	1.51529	0.818572
morex_contig_1585438	4	0.000867258	4	0.000151529	1.51529	0.818572
morex_contig_1622850	4	0.000867258	4	0.000151529	1.51529	0.818572
morex_contig_8594	4	0.000867258	4	0.000151529	1.51529	0.818572
morex_contig_2558320	4	0.000867258	4	0.000151529	1.51529	0.818572
morex_contig_368183	4	0.000867258	6	0.000227294	2.27294	1.22786
morex_contig_1646176	4	0.000867258	5	0.000189412	1.89412	1.02322
morex_contig_1588533	4	0.000867258	4	0.000151529	1.51529	0.818572
morex_contig_397	4	0.000867258	6	0.000227294	2.27294	1.22786
morex_contig_327	4	0.000867258	4	0.000151529	1.51529	0.818572
morex_contig_262029	4	0.000867258	4	0.000151529	1.51529	0.818572
morex_contig_239381	4	0.000867258	4	0.000151529	1.51529	0.818572
morex_contig_1590123	4	0.000867258	4	0.000151529	1.51529	0.818572
morex_contig_94669	4	0.000867258	4	0.000151529	1.51529	0.818572
morex_contig_157496	4	0.000867258	4	0.000151529	1.51529	0.818572
morex_contig_1579159	4	0.000867258	4	0.000151529	1.51529	0.818572
morex_contig_7962	4	0.000867258	4	0.000151529	1.51529	0.818572
morex_contig_85401	4	0.000867258	4	0.000151529	1.51529	0.818572
morex_contig_268019	4	0.000867258	4	0.000151529	1.51529	0.818572
morex_contig_244003	4	0.000867258	4	0.000151529	1.51529	0.818572
morex_contig_52652	4	0.000867258	4	0.000151529	1.51529	0.818572
morex_contig_2548545	4	0.000867258	4	0.000151529	1.51529	0.818572
morex_contig_2548451	4	0.000867258	4	0.000151529	1.51529	0.818572
morex_contig_55446	4	0.000867258	4	0.000151529	1.51529	0.818572
morex_contig_43165	4	0.000867258	4.5	0.000170471	1.70471	0.920894
morex_contig_1578211	4	0.000867258	4	0.000151529	1.51529	0.818572
morex_contig_243786	4	0.000867258	5	0.000189412	1.89412	1.02322
morex_contig_1785123	4	0.000867258	4	0.000151529	1.51529	0.818572
morex_contig_1583371	4	0.000867258	6	0.000227294	2.27294	1.22786
morex_contig_1595333	4	0.000867258	4	0.000151529	1.51529	0.818572
morex_contig_6434	4	0.000867258	4	0.000151529	1.51529	0.818572
morex_contig_164916	4	0.000867258	5	0.000189412	1.89412	1.02322
morex_contig_140863	4	0.000867258	5	0.000189412	1.89412	1.02322
morex_contig_369933	4	0.000867258	4	0.000151529	1.51529	0.818572
morex_contig_87523	4	0.000867258	5	0.000189412	1.89412	1.02322
morex_contig_1574580	4	0.000867258	4	0.000151529	1.51529	0.818572
morex_contig_1586423	4	0.000867258	5	0.000189412	1.89412	1.02322
morex_contig_307242	4	0.000867258	5	0.000189412	1.89412	1.02322
morex_contig_63047	4	0.000867258	4	0.000151529	1.51529	0.818572
morex_contig_1562185	4	0.000867258	4	0.000151529	1.51529	0.818572
morex_contig_275603	4	0.000867258	5	0.000189412	1.89412	1.02322
morex_contig_1591562	4	0.000867258	4	0.000151529	1.51529	0.818572
morex_contig_242773	4	0.000867258	4	0.000151529	1.51529	0.818572
morex_contig_1602015	3.99559	0.000866302	5.18008	0.000196234	1.96234	1.06007
morex_contig_460852	3.99167	0.000865451	4.325	0.000163841	1.63841	0.885081
morex_contig_300618	3.99138	0.000865389	4.52027	0.000171239	1.71239	0.925042
morex_contig_369101	3.98812	0.000864682	10.0514	0.000380771	3.80771	2.05695
morex_contig_158905	3.98611	0.000864246	4.11111	0.000155739	1.55739	0.84131
morex_contig_452036	3.98377	0.000863738	3.98377	0.000150914	1.50914	0.81525
morex_contig_210072	3.98333	0.000863644	3.98333	0.000150898	1.50898	0.815161
morex_contig_1636157	3.9822	0.000863398	4.49735	0.00017037	1.7037	0.920351
morex_contig_219672	3.97867	0.000862633	7.27083	0.000275436	2.75436	1.48792
morex_contig_274824	3.97778	0.000862439	4.47778	0.000169629	1.69629	0.916346
morex_contig_130590	3.97311	0.000861428	4.57517	0.000173318	1.73318	0.936276
morex_contig_1621899	3.97	0.000860753	4.55333	0.000172491	1.72491	0.931808
[truncated: 44,166 more rows]
