# Supplementary material for: Generation of different sizes and classes of small RNAs in barley is locus, chromosome and/or cultivar-dependent
Source: BMC Genomics. 2016 Sep 15;17:735. doi: 10.1186/s12864-016-3023-5 (PMC5025612; doi:10.1186/s12864-016-3023-5)
Supplement: Additional file 9: Table S7. — miRNAs detected in GP and Pallas. (XLSX 25 kb) [file 12864_2016_3023_MOESM9_ESM.xlsx]

## Sheet: Hoja1
MiRNA name	Pallas_genome_0MM_gene_noG	GP_genome_0MM_final_noG	GP/pallas	GP/Pallas +20	q-PCR
hvu-mir-X41-3p	35.3711	543.449	3.9415	3.34708
hvu-mir-X8-5p	7543.59	74691.9	3.30763	3.30419
hvu-mir-X41-5p	28.6792	450.32	3.97287	3.27227
hvu-mir-X53-1-5p	252.377	2539.24	3.33074	3.23204
hvu-mir-X37-5p	1781.94	16478	3.20902	3.19467
hvu-mir-X11-3p	0	66.0155	#DIV/0!	2.1046
hvu-mir-X13-5p	14.3396	115.527	3.01015	1.98064
hvu-miR5049a	142.44	620.075	2.12209	1.97833
hvu-mir-X5-5p	186.415	726.171	1.96179	1.85396
hvu-MIR1432-5p	951.195	3469.35	1.86685	1.84513
hvu-mir-X46-3p	4.77987	68.3732	3.83839	1.83444
hvu-mir-X38-3p	64.0503	279.387	2.12499	1.83269
hvu-mir-X50-3p	9644.83	34212.6	1.8267	1.82455
hvu-MIR393-5p	108.981	431.459	1.98514	1.80743
hvu-mir-X8-3p	205.535	760.358	1.8873	1.79079
hvu-mir-X42-5p	211.27	767.431	1.86095	1.76757
hvu-mir-X101-3p	66.9182	273.493	2.03103	1.7556
hvu-mir-X43-5p	113.761	429.101	1.91531	1.74738
hvu-mir-X17-3p	1277.18	4301.62	1.75192	1.73619
hvu-MIR393a-5p	3412.83	10670.9	1.64465	1.63892
hvu-miR5050	13.3836	83.6983	2.64473	1.63518
hvu-mir-X106-5p	1.91195	44.7963	4.55026	1.56419
hvu-mir-X14-3p	17.2075	86.056	2.32223	1.51116
hvu-mir-X49-3p	9.55975	63.6579	2.73529	1.50087
hvu-mir-X1-3p	5853.43	16097.2	1.45945	1.45632
hvu-miR1120	143.396	426.743	1.57336	1.45107
hvu-mir-X45-3p	26.7673	107.275	2.00277	1.44438
hvu-mir-X40-3p	173.031	497.474	1.52359	1.42265
hvu-MIR169w-3p	25.8113	102.56	1.99039	1.41971
hvu-mir-X13-3p	26.7673	99.0233	1.8873	1.34767
hvu-mir-X32-3p	932.075	2351.8	1.33525	1.31684
hvu-miR5053	2.86792	36.5443	3.67157	1.30606
hvu-mir-X48-3p	44.9308	140.283	1.64256	1.30365
hvu-mir-X9-5p	82.2138	223.981	1.44593	1.25518
hvu-mir-X53-1-3p	30.5912	100.202	1.71173	1.24851
hvu-mir-X59-3p	182.591	459.751	1.33224	1.24372
hvu-mir-X28-5p	0.955975	29.4712	4.94619	1.23923
hvu-MIR395o-5p	3.8239	33.0078	3.10969	1.15379
hvu-mir-X51-3p	1.91195	28.2924	3.8873	1.14008
hvu-mir-X5-3p	481.811	1085.72	1.17211	1.13977
hvu-mir-X50-5p	1184.45	2618.22	1.14437	1.13119
hvu-mir-X116-3p	18.1635	61.3002	1.75485	1.09106
hvu-mir-X17-5p	144.352	325.362	1.17245	1.07132
hvu-mir-X103-3p	17.2075	57.7636	1.74712	1.0635
hvu-mir-X25-3p	1550.59	3257.16	1.0708	1.06114
hvu-miR6191	4.77987	30.6501	2.68085	1.0314
hvu-miR5048b	3398.49	6556.76	0.948089	0.944018
hvu-mir-X102-3p	1004.73	1951	0.957404	0.943682
hvu-mir-X28-3p	58.3144	128.495	1.13978	0.92306
hvu-MIR5048a-3p_novel	570.717	1078.65	0.918376	0.895189
hvu-MIR5048b-3p_novel	570.717	1078.65	0.918376	0.895189
hvu-mir-X30-3p	92.7295	185.079	0.997043	0.863316
hvu-MIR396d-2-3p	22.9434	57.7636	1.33208	0.856659
hvu-mir-X15-3p	1118.49	1999.33	0.837963	0.826753
hvu-mir-X9-3p	61.1824	122.6	1.00277	0.812739
hvu-miR827-3p	1068.78	1863.76	0.802252	0.790904
hvu-miR168-3p	275.321	472.718	0.779868	0.738481
hvu-mir-X51-5p	1.91195	16.5039	3.10969	0.736332
hvu-mir-X103-5p	42.0629	81.3406	0.951428	0.70741
hvu-mir-X118-3p	2338.31	3812.4	0.70523	0.700492
hvu-mir-X3-5p	193.107	323.005	0.742156	0.686651
hvu-mir-X113-5p	154.868	259.347	0.743845	0.675792
hvu-miR1130	16.2516	37.7232	1.21487	0.671107
hvu-mir-X15-5p	34.4151	66.0155	0.939765	0.660591
hvu-mir-X2-5p	2441.56	3797.07	0.637085	0.632894
hvu-MIR167c-1-3p	6.69182	21.2193	1.66491	0.626922
hvu-mir-X107-3p	48.7547	86.056	0.819734	0.625296
hvu-MIR169o-5p	81.2578	133.21	0.713123	0.597476
hvu-mir-X14-5p	292.528	450.32	0.622376	0.589657
hvu-MIR164a-5p	989.434	1484.17	0.584983	0.575423
hvu-mir-X46-5p	0	9.43079	#DIV/0!	0.557326
hvu-mir-X7-5p	28.6792	50.6905	0.821709	0.53821
hvu-mir-X49-5p	2.86792	12.9673	2.1768	0.527712
hvu-mir-X25-5p	2052.48	2957.73	0.527125	0.522858
hvu-miR5049e	58.3144	91.9502	0.657	0.515507
hvu-MIR169l-5p	11.4717	24.7558	1.10969	0.508021
hvu-mir-X59-5p	32.5031	54.2271	0.738434	0.499542
hvu-mir-X11-5p	0	8.25194	#DIV/0!	0.49835
hvu-mir-X44-5p	6.69182	17.6827	1.40187	0.497506
hvu-MIR396d-1-3p	16.2516	30.6501	0.915312	0.482521
hvu-MIR167a-3p	1.91195	10.6096	2.47226	0.482268
hvu-mir-X47-5p	9.55975	21.2193	1.15033	0.479686
hvu-mir-X108-3p	467.472	636.579	0.44546	0.42965
hvu-miR6196	23.8994	38.902	0.702873	0.424117
hvu-mir-X39-3p	949.283	1276.69	0.427503	0.419848
hvu-mir-X116-5p	4.77987	12.9673	1.43984	0.411869
hvu-mir-X22-5p	93.6855	130.852	0.482041	0.408088
hvu-mir-X106-3p	311.648	416.134	0.417131	0.395119
hvu-miR171-5p	27.7233	42.4386	0.614279	0.387745
hvu-miR5049b	15.2956	25.9347	0.761767	0.380096
hvu-mir-X29-3p	86.0377	116.706	0.439839	0.3665
hvu-mir-X48-5p	2.86792	9.43079	1.71737	0.364001
hvu-miR5049f	49.7107	69.5521	0.484538	0.361348
hvu-mir-X45-5p	75.522	102.56	0.441498	0.359582
hvu-MIR159a-5p_novel	5.73585	12.9673	1.1768	0.357258
hvu-mir-X111-5p	20.0755	30.6501	0.610457	0.337845
hvu-miR171-3p	144.352	187.437	0.376813	0.335883
hvu-miR5051	1.91195	7.07309	1.8873	0.305142
hvu-mir-X112-5p	23.8994	31.8289	0.413366	0.239557
hvu-mir-X47-3p	137.66	165.039	0.261693	0.231009
hvu-mir-X2-3p	434.968	512.799	0.237484	0.227826
hvu-mir-X114-3p	111.849	133.21	0.252149	0.216623
hvu-mir-X102-5p	26.7673	34.1866	0.352961	0.212437
hvu-MIR393-3p	0.955975	3.53655	1.8873	0.167541
hvu-MIR395o-3p	0	2.3577	#DIV/0!	0.160772
hvu-miR6205	0	2.3577	#DIV/0!	0.160772
hvu-mir-X43-3p	0	2.3577	#DIV/0!	0.160772
hvu-MIR5051-5p_novel	0	2.3577	#DIV/0!	0.160772
hvu-MIR396d-5p	3750.29	4142.48	0.143492	0.142767
hvu-MIR444b-5p_novel	21.0314	24.7558	0.235221	0.125346
hvu-mir-X39-5p	2.86792	4.7154	0.717372	0.112085
hvu-miR444b	68.8302	75.4463	0.13241	0.10364
hvu-mir-X19-3p	150.088	161.502	0.105746	0.0937067
hvu-MIR1432-3p	0.955975	2.3577	1.30233	0.0934101
hvu-miR5049d	57.3585	62.479	0.123365	0.0924676
hvu-miR6177	0	1.17885	#DIV/0!	0.0826242
hvu-miR399d-3p	0	1.17885	#DIV/0!	0.0826242
hvu-miR444a	0	1.17885	#DIV/0!	0.0826242
hvu-mir-X31-5p	0	1.17885	#DIV/0!	0.0826242
hvu-miR399b-5p	0	1.17885	#DIV/0!	0.0826242
hvu-mir-X37-3p	0	1.17885	#DIV/0!	0.0826242
hvu-MIR6200-3p_novel	0	1.17885	#DIV/0!	0.0826242
hvu-mir-X27-5p	0	1.17885	#DIV/0!	0.0826242
hvu-miR6181	0	1.17885	#DIV/0!	0.0826242
hvu-MIR167c-5p	30534.8	32282.8	0.0803114	0.0802603
hvu-miR159a	2699.67	2779.73	0.0421586	0.041853
hvu-miR168-5p	482477	492346	0.0292148	0.0292136
hvu-mir-X117-5p	1.91195	2.3577	0.302335	0.0290539
hvu-MIR5049a-3p_novel	0.955975	1.17885	0.302335	0.0152626
hvu-mir-X19-5p	492.327	489.222	-0.0091261	-0.00876876
hvu-mir-X6-3p	759.044	753.285	-0.0109881	-0.0107049
hvu-mir-X101-5p	1033.41	1017.35	-0.0225991	-0.0221667
hvu-mir-X23-3p	110.893	108.454	-0.032084	-0.0271353
hvu-MIR169u-4-3p	2.86792	2.3577	-0.282628	-0.0325537
hvu-miR1436	21.0314	20.0404	-0.0696338	-0.0352721
hvu-mir-X10-5p	28.6792	27.1135	-0.0809936	-0.0471651
hvu-miR399e-3p	1.91195	1.17885	-0.697665	-0.0490936
hvu-miR399e-5p	0.955975	0	#NUM!	-0.0673616
hvu-MIR5052-3p_novel	0.955975	0	#NUM!	-0.0673616
hvu-MIR169u-1-3p	45.8868	42.4386	-0.112703	-0.0775515
hvu-MIR169l-1-3p	7.6478	5.89425	-0.375737	-0.094533
hvu-mir-X113-3p	1.91195	0	#NUM!	-0.131718
hvu-mir-X12-5p	184.503	166.218	-0.150571	-0.135132
hvu-miR5049c	8.60377	5.89425	-0.545662	-0.143574
hvu-miR6180	4.77987	2.3577	-1.01959	-0.148397
hvu-mir-X1-5p	28.6792	23.577	-0.282628	-0.15974
hvu-miR399-3p	3.8239	1.17885	-1.69767	-0.169785
hvu-mir-X115-5p	3.8239	1.17885	-1.69767	-0.169785
hvu-MIR164g-3p	3.8239	1.17885	-1.69767	-0.169785
hvu-MIR528-3p_novel	2.86792	0	#NUM!	-0.193325
hvu-MIR167c-2-3p	58.3144	47.154	-0.306474	-0.221806
hvu-miR827alt-5p	3.8239	0	#NUM!	-0.252409
hvu-mir-X10-3p	77.4339	61.3002	-0.337075	-0.261166
hvu-mir-X3-3p	845.081	686.09	-0.300692	-0.292984
hvu-mir-X7-3p	2922.41	2378.92	-0.296855	-0.294617
hvu-mir-X12-3p	1339.32	1084.54	-0.304416	-0.299438
hvu-mir-X111-3p	158.692	122.6	-0.372265	-0.325496
hvu-MIR164a-3p	11.4717	4.7154	-1.28263	-0.348645
hvu-miR6203	32.5031	21.2193	-0.615203	-0.349084
hvu-MIR169a-5p	3048.6	2384.81	-0.354273	-0.351658
hvu-mir-X44-3p	504.755	384.305	-0.393331	-0.376199
hvu-miR166c	43977.7	33671.5	-0.385245	-0.385045
hvu-MIR393a-3p	235.17	174.47	-0.430726	-0.391912
hvu-miR6201	62.1383	42.4386	-0.550108	-0.395618
hvu-mir-X100-5p	9.55975	2.3577	-2.01959	-0.402862
hvu-mir-X114-5p	14.3396	5.89425	-1.28263	-0.407242
hvu-mir-X117-3p	19.1195	9.43079	-1.01959	-0.410561
hvu-MIR169o-3p	57.3585	36.5443	-0.650359	-0.452177
hvu-mir-X40-5p	429.233	306.501	-0.485869	-0.460376
hvu-mir-X30-5p	30.5912	16.5039	-0.89031	-0.470836
hvu-mir-X6-5p	184.503	127.316	-0.535235	-0.473211
hvu-mir-X58-3p	183.547	124.958	-0.554707	-0.489728
hvu-mir-X29-5p	276.277	190.974	-0.532741	-0.489883
hvu-mir-X23-5p	112.805	74.2675	-0.603028	-0.494477
hvu-MIR169w-5p	59.2704	35.3655	-0.744971	-0.517796
hvu-miR399b-3p	12.4277	2.3577	-2.3981	-0.536454
hvu-mir-X100-3p	14756.4	10069.7	-0.551318	-0.55041
hvu-mir-X4-3p	240.906	157.966	-0.608856	-0.551928
hvu-mir-X4-5p	48.7547	25.9347	-0.910659	-0.581875
hvu-MIR169u-2-3p	40.1509	20.0404	-1.00252	-0.587129
hvu-MIR169u-3-3p	40.1509	20.0404	-1.00252	-0.587129
hvu-mir-X38-5p	5133.58	3376.22	-0.604556	-0.601644
hvu-MIR169b-3p	150.088	88.4137	-0.763467	-0.649735
hvu-miR399c-5p	11.4717	0	#NUM!	-0.654055
hvu-mir-X22-3p	40.1509	17.6827	-1.18309	-0.674683
hvu-MIR169b-5p	308.78	182.722	-0.756931	-0.697622
hvu-MIR397-3p_novel	17.2075	2.3577	-2.86759	-0.734823
hvu-mir-X112-3p	88.9056	44.7963	-0.988896	-0.749096
hvu-MIR396-5p	247.597	139.104	-0.83183	-0.750092
hvu-MIR169u-5p	118.541	58.9425	-1.00801	-0.811438
hvu-mir-X18-3p	28.6792	7.07309	-2.01959	-0.846447
hvu-miR5052	101.333	45.9751	-1.14018	-0.878982
hvu-mir-X18-5p	2621.28	1414.62	-0.889859	-0.880571
hvu-mir-X58-5p	1506.62	778.04	-0.953395	-0.935803
hvu-mir-X107-5p	1233.21	628.327	-0.972829	-0.950832
hvu-MIR169a-3p	977.006	476.255	-1.03663	-1.00652
hvu-mir-X115-3p	52.5786	14.1462	-1.89406	-1.08782
hvu-mir-X52-3p	27.7233	2.3577	-3.55565	-1.09392
hvu-mir-X16-5p	66.9182	20.0404	-1.73949	-1.1182
hvu-MIR164g-5p	6186.11	2763.22	-1.16268	-1.15693
hvu-miR397	45.8868	9.43079	-2.28263	-1.16266
hvu-mir-X32-5p	477.031	200.404	-1.25117	-1.17318
hvu-MIR396-3p	49.7107	7.07309	-2.81314	-1.36452
hvu-MIR167a-5p	5943.29	2152.58	-1.4652	-1.4567
hvu-miR399c-3p	48.7547	0	#NUM!	-1.78146
hvu-mir-X52-5p	281.057	18.8616	-3.89734	-2.95362
hvu-MIR528-5p	9775.8	495.117	-4.30337	-4.24919
