# Supplementary material for: Generation of different sizes and classes of small RNAs in barley is locus, chromosome and/or cultivar-dependent
Source: BMC Genomics. 2016 Sep 15;17:735. doi: 10.1186/s12864-016-3023-5 (PMC5025612; doi:10.1186/s12864-016-3023-5)
Supplement: Additional file 10: Table S8. — Targets of up-regulated miRNAs in GP. (XLSX 48 kb) [file 12864_2016_3023_MOESM10_ESM.xlsx]

## Sheet: GP_upregulate miRNA_target
miRNA_Acc.	Target_Acc.	Expectation	UPE	miRNA_start	miRNA_end	Target_start	Target_end	miRNA_aligned_fragment	Target_aligned_fragment	Inhibition	Target_Desc.	multiplicity
hvu-mir-X41-3p	MLOC_59010|MLOC_59010.6	3	12.618	1	20	1922	1941	ACACUGCAAAAUCACGUGCU	AGCACUUCAUUUUGCAGUGC	Cleavage		1
hvu-mir-X41-3p	MLOC_59010|MLOC_59010.3	3	14.934	1	20	2533	2552	ACACUGCAAAAUCACGUGCU	AGCACUUCAUUUUGCAGUGC	Cleavage		1
hvu-mir-X8-5p	MLOC_66134|MLOC_66134.1	2	13.264	1	20	943	962	UAAAUUACUGAUAAUAGGAC	GUCGUAUUAUCAGUAAUUUC	Cleavage		1
hvu-mir-X8-5p	MLOC_66134|MLOC_66134.2	2	13.264	1	20	943	962	UAAAUUACUGAUAAUAGGAC	GUCGUAUUAUCAGUAAUUUC	Cleavage		1
hvu-mir-X8-5p	MLOC_6919|MLOC_6919.10	3	13.612	1	21	1092	1112	UAAAUUACUGAUAAUAGGACA	UGUCCUAUUAUUACUAGUUUU	Cleavage		1
hvu-mir-X8-5p	MLOC_6919|MLOC_6919.1	3	13.612	1	21	1084	1104	UAAAUUACUGAUAAUAGGACA	UGUCCUAUUAUUACUAGUUUU	Cleavage		1
hvu-mir-X8-5p	MLOC_6919|MLOC_6919.9	3	13.612	1	21	1241	1261	UAAAUUACUGAUAAUAGGACA	UGUCCUAUUAUUACUAGUUUU	Cleavage		1
hvu-mir-X8-5p	MLOC_6919|MLOC_6919.13	3	13.612	1	21	1246	1266	UAAAUUACUGAUAAUAGGACA	UGUCCUAUUAUUACUAGUUUU	Cleavage		1
hvu-mir-X8-5p	MLOC_6919|MLOC_6919.12	3	13.612	1	21	1934	1954	UAAAUUACUGAUAAUAGGACA	UGUCCUAUUAUUACUAGUUUU	Cleavage		1
hvu-mir-X8-5p	MLOC_6919|MLOC_6919.15	3	13.612	1	21	241	261	UAAAUUACUGAUAAUAGGACA	UGUCCUAUUAUUACUAGUUUU	Cleavage		1
hvu-mir-X8-5p	MLOC_6919|MLOC_6919.8	3	13.612	1	21	1427	1447	UAAAUUACUGAUAAUAGGACA	UGUCCUAUUAUUACUAGUUUU	Cleavage		1
hvu-mir-X8-5p	MLOC_6919|MLOC_6919.5	3	13.612	1	21	1289	1309	UAAAUUACUGAUAAUAGGACA	UGUCCUAUUAUUACUAGUUUU	Cleavage		1
hvu-mir-X8-5p	MLOC_6919|MLOC_6919.3	3	13.612	1	21	1341	1361	UAAAUUACUGAUAAUAGGACA	UGUCCUAUUAUUACUAGUUUU	Cleavage		1
hvu-mir-X8-5p	MLOC_6919|MLOC_6919.7	3	13.612	1	21	1821	1841	UAAAUUACUGAUAAUAGGACA	UGUCCUAUUAUUACUAGUUUU	Cleavage		1
hvu-mir-X8-5p	MLOC_6919|MLOC_6919.11	3	13.612	1	21	2084	2104	UAAAUUACUGAUAAUAGGACA	UGUCCUAUUAUUACUAGUUUU	Cleavage		1
hvu-mir-X8-5p	MLOC_77650|MLOC_77650.5	3	11.35	1	20	1541	1560	UAAAUUACUGAUAAUAGGAC	GUUUUCUUAUCAGUAAUUUU	Cleavage		1
hvu-mir-X8-5p	MLOC_77650|MLOC_77650.1	3	11.35	1	20	1533	1552	UAAAUUACUGAUAAUAGGAC	GUUUUCUUAUCAGUAAUUUU	Cleavage		1
hvu-mir-X8-5p	MLOC_77650|MLOC_77650.7	3	11.35	1	20	4024	4043	UAAAUUACUGAUAAUAGGAC	GUUUUCUUAUCAGUAAUUUU	Cleavage		1
hvu-mir-X8-5p	MLOC_77650|MLOC_77650.6	3	11.35	1	20	4048	4067	UAAAUUACUGAUAAUAGGAC	GUUUUCUUAUCAGUAAUUUU	Cleavage		1
hvu-mir-X8-5p	MLOC_77650|MLOC_77650.4	3	11.35	1	20	3930	3949	UAAAUUACUGAUAAUAGGAC	GUUUUCUUAUCAGUAAUUUU	Cleavage		1
hvu-mir-X8-5p	MLOC_77650|MLOC_77650.2	3	11.35	1	20	3831	3850	UAAAUUACUGAUAAUAGGAC	GUUUUCUUAUCAGUAAUUUU	Cleavage		1
hvu-mir-X8-5p	MLOC_77650|MLOC_77650.3	3	11.35	1	20	3836	3855	UAAAUUACUGAUAAUAGGAC	GUUUUCUUAUCAGUAAUUUU	Cleavage		1
hvu-mir-X41-5p	MLOC_64797|MLOC_64797.1	3	18.129	1	21	314	334	UUGCAUUUGAUUUUAGUGGUU	GAUCGUUGGGAUCAAAUGCAA	Cleavage		1
hvu-mir-X41-5p	MLOC_57705|MLOC_57705.2	3	18.469	1	21	862	882	UUGCAUUUGAUUUUAGUGGUU	AGCCCCUAGAGUCAAAUGUAA	Cleavage		1
hvu-mir-X41-5p	MLOC_59578|MLOC_59578.1	3	16.379	1	20	1233	1252	UUGCAUUUGAUUUUAGUGGU	GCCACUGAAAUUGAAUGCAU	Cleavage		1
hvu-mir-X41-5p	MLOC_53856|MLOC_53856.1	3	16.078	1	20	1764	1783	UUGCAUUUGAUUUUAGUGGU	AUCAUUAGAAUCAAAUGCUA	Cleavage		1
hvu-mir-X41-5p	MLOC_53856|MLOC_53856.4	3	16.078	1	20	1561	1580	UUGCAUUUGAUUUUAGUGGU	AUCAUUAGAAUCAAAUGCUA	Cleavage		1
hvu-mir-X41-5p	MLOC_53856|MLOC_53856.5	3	16.078	1	20	1572	1591	UUGCAUUUGAUUUUAGUGGU	AUCAUUAGAAUCAAAUGCUA	Cleavage		1
hvu-mir-X41-5p	MLOC_75265|MLOC_75265.2	3	13.413	1	21	1253	1273	UUGCAUUUGAUUUUAGUGGUU	AAGCAAUAAAAUUAGAUGCAA	Cleavage		1
hvu-mir-X41-5p	MLOC_75265|MLOC_75265.1	3	13.413	1	21	1381	1401	UUGCAUUUGAUUUUAGUGGUU	AAGCAAUAAAAUUAGAUGCAA	Cleavage		1
hvu-mir-X41-5p	MLOC_72682|MLOC_72682.2	3	11.67	1	20	709	728	UUGCAUUUGAUUUUAGUGGU	UCCAAUAAAAUGAAAUGCAA	Translation		1
hvu-mir-X53-1-5p	MLOC_78378|MLOC_78378.3	1	18.009	1	21	833	853	AUAUUUGACACUAUUUUCUUC	GAAGAAAAUCGUGUCAAAUAU	Cleavage		1
hvu-mir-X53-1-5p	MLOC_78378|MLOC_78378.1	1	18.009	1	21	924	944	AUAUUUGACACUAUUUUCUUC	GAAGAAAAUCGUGUCAAAUAU	Cleavage		1
hvu-mir-X53-1-5p	MLOC_78378|MLOC_78378.4	1	18.009	1	21	917	937	AUAUUUGACACUAUUUUCUUC	GAAGAAAAUCGUGUCAAAUAU	Cleavage		1
hvu-mir-X53-1-5p	MLOC_78378|MLOC_78378.2	1	18.009	1	21	1146	1166	AUAUUUGACACUAUUUUCUUC	GAAGAAAAUCGUGUCAAAUAU	Cleavage		1
hvu-mir-X53-1-5p	MLOC_54405|MLOC_54405.2	2.5	17.42	1	20	1069	1088	AUAUUUGACACUAUUUUCUU	AAAAAAAUGGUGUCGAAUGU	Cleavage		1
hvu-mir-X53-1-5p	MLOC_54405|MLOC_54405.1	2.5	17.42	1	20	1069	1088	AUAUUUGACACUAUUUUCUU	AAAAAAAUGGUGUCGAAUGU	Cleavage		1
hvu-mir-X53-1-5p	MLOC_70022|MLOC_70022.1	3	14.55	1	21	3581	3601	AUAUUUGACACUAUUUUCUUC	GAAGACAAAAGUGUUGAAUAU	Cleavage		1
hvu-mir-X53-1-5p	MLOC_70022|MLOC_70022.3	3	19.336	1	21	4364	4384	AUAUUUGACACUAUUUUCUUC	GAAGACAAAAGUGUUGAAUAU	Cleavage		1
hvu-mir-X53-1-5p	MLOC_70022|MLOC_70022.2	3	19.336	1	21	4893	4913	AUAUUUGACACUAUUUUCUUC	GAAGACAAAAGUGUUGAAUAU	Cleavage		1
hvu-mir-X53-1-5p	MLOC_71830|MLOC_71830.4	3	19.677	1	20	836	855	AUAUUUGACACUAUUUUCUU	AAGAAAGUAGUGGCAAAGAU	Cleavage		1
hvu-mir-X53-1-5p	MLOC_71830|MLOC_71830.7	3	19.677	1	20	835	854	AUAUUUGACACUAUUUUCUU	AAGAAAGUAGUGGCAAAGAU	Cleavage		1
hvu-mir-X53-1-5p	MLOC_71830|MLOC_71830.6	3	19.677	1	20	838	857	AUAUUUGACACUAUUUUCUU	AAGAAAGUAGUGGCAAAGAU	Cleavage		1
hvu-mir-X53-1-5p	MLOC_71830|MLOC_71830.12	3	19.677	1	20	805	824	AUAUUUGACACUAUUUUCUU	AAGAAAGUAGUGGCAAAGAU	Cleavage		1
hvu-mir-X53-1-5p	MLOC_71830|MLOC_71830.13	3	19.677	1	20	343	362	AUAUUUGACACUAUUUUCUU	AAGAAAGUAGUGGCAAAGAU	Cleavage		1
hvu-mir-X53-1-5p	MLOC_71830|MLOC_71830.8	3	19.677	1	20	777	796	AUAUUUGACACUAUUUUCUU	AAGAAAGUAGUGGCAAAGAU	Cleavage		1
hvu-mir-X53-1-5p	MLOC_71830|MLOC_71830.2	3	19.677	1	20	837	856	AUAUUUGACACUAUUUUCUU	AAGAAAGUAGUGGCAAAGAU	Cleavage		1
hvu-mir-X53-1-5p	MLOC_71830|MLOC_71830.1	3	19.677	1	20	837	856	AUAUUUGACACUAUUUUCUU	AAGAAAGUAGUGGCAAAGAU	Cleavage		1
hvu-mir-X53-1-5p	MLOC_71830|MLOC_71830.3	3	19.677	1	20	837	856	AUAUUUGACACUAUUUUCUU	AAGAAAGUAGUGGCAAAGAU	Cleavage		1
hvu-mir-X37-5p	MLOC_62861|MLOC_62861.5	2.5	15.545	1	21	1573	1593	AACUUGUAGAGGUGAUUUGGU	ACCAAGUUACUUCUAUGAGUU	Cleavage		1
hvu-mir-X37-5p	MLOC_62861|MLOC_62861.4	2.5	15.545	1	21	1460	1480	AACUUGUAGAGGUGAUUUGGU	ACCAAGUUACUUCUAUGAGUU	Cleavage		1
hvu-mir-X37-5p	MLOC_62861|MLOC_62861.3	2.5	15.545	1	21	1546	1566	AACUUGUAGAGGUGAUUUGGU	ACCAAGUUACUUCUAUGAGUU	Cleavage		1
hvu-mir-X37-5p	MLOC_62861|MLOC_62861.1	2.5	15.545	1	21	1654	1674	AACUUGUAGAGGUGAUUUGGU	ACCAAGUUACUUCUAUGAGUU	Cleavage		1
hvu-mir-X37-5p	MLOC_62861|MLOC_62861.2	2.5	15.545	1	21	1680	1700	AACUUGUAGAGGUGAUUUGGU	ACCAAGUUACUUCUAUGAGUU	Cleavage		1
hvu-mir-X37-5p	MLOC_63925|MLOC_63925.2	3	18.236	1	21	1779	1799	AACUUGUAGAGGUGAUUUGGU	GCUAAAUCACUUUUGCAAGUA	Cleavage		1
hvu-mir-X37-5p	MLOC_63925|MLOC_63925.1	3	18.236	1	21	1791	1811	AACUUGUAGAGGUGAUUUGGU	GCUAAAUCACUUUUGCAAGUA	Cleavage		1
hvu-mir-X37-5p	MLOC_63925|MLOC_63925.3	3	18.236	1	21	1805	1825	AACUUGUAGAGGUGAUUUGGU	GCUAAAUCACUUUUGCAAGUA	Cleavage		1
hvu-mir-X37-5p	MLOC_6341|MLOC_6341.1	3	7.711	1	21	3275	3295	AACUUGUAGAGGUGAUUUGGU	GCCAAAUCACAUCUAUAUGUU	Translation		1
hvu-mir-X37-5p	MLOC_6341|MLOC_6341.2	3	7.711	1	21	3379	3399	AACUUGUAGAGGUGAUUUGGU	GCCAAAUCACAUCUAUAUGUU	Translation		1
hvu-mir-X11-3p	MLOC_67770|MLOC_67770.2	2.5	17.062	1	21	1863	1883	UAUUUCAUCGUCAGAUUUCAC	GUGAAUUCUGGCCAUGAAAUA	Translation		1
hvu-mir-X11-3p	MLOC_67770|MLOC_67770.1	2.5	17.062	1	21	1873	1893	UAUUUCAUCGUCAGAUUUCAC	GUGAAUUCUGGCCAUGAAAUA	Translation		1
hvu-mir-X11-3p	MLOC_73480|MLOC_73480.3	3	18.669	1	20	1335	1354	UAUUUCAUCGUCAGAUUUCA	UUGAAUCUGACGGUGAAAUC	Cleavage		1
hvu-mir-X11-3p	MLOC_73480|MLOC_73480.4	3	18.669	1	20	1209	1228	UAUUUCAUCGUCAGAUUUCA	UUGAAUCUGACGGUGAAAUC	Cleavage		1
hvu-mir-X11-3p	MLOC_73480|MLOC_73480.1	3	18.669	1	20	1397	1416	UAUUUCAUCGUCAGAUUUCA	UUGAAUCUGACGGUGAAAUC	Cleavage		1
hvu-mir-X11-3p	MLOC_73480|MLOC_73480.2	3	18.669	1	20	1406	1425	UAUUUCAUCGUCAGAUUUCA	UUGAAUCUGACGGUGAAAUC	Cleavage		1
hvu-mir-X5-5p	MLOC_62349|MLOC_62349.1	3	23.152	1	20	737	756	CGGUUCAGCCGGAGGUAGGG	CCCGACGUCCGGCUGGAUCG	Cleavage		1
hvu-MIR1432-5p	MLOC_70272|MLOC_70272.1	1.5	17.429	1	21	284	304	UUCAGGAGAGAUGACACCGAC	GUCGGUGUCGUCUCUCCUGAU	Cleavage		1
hvu-MIR1432-5p	MLOC_70788|MLOC_70788.2	1.5	17.665	1	20	69	88	UUCAGGAGAGAUGACACCGA	UUGGUGUCAUCUCUCCUGAU	Cleavage		1
hvu-MIR1432-5p	MLOC_70788|MLOC_70788.1	1.5	18.983	1	20	149	168	UUCAGGAGAGAUGACACCGA	UUGGUGUCAUCUCUCCUGAU	Cleavage		1
hvu-MIR1432-5p	MLOC_81070|MLOC_81070.1	3	15.176	1	20	626	645	UUCAGGAGAGAUGACACCGA	CUGGUGUCAUCUCUUCUGAU	Cleavage		1
hvu-mir-X38-3p	MLOC_66581|MLOC_66581.4	0	23.476	1	21	491	511	UAAUAAGCAUGUCUUCAGAUG	CAUCUGAAGACAUGCUUAUUA	Cleavage		1
hvu-mir-X38-3p	MLOC_66581|MLOC_66581.3	0	23.476	1	21	1335	1355	UAAUAAGCAUGUCUUCAGAUG	CAUCUGAAGACAUGCUUAUUA	Cleavage		1
hvu-mir-X38-3p	MLOC_6032|MLOC_6032.2	2	19.257	1	21	1872	1892	UAAUAAGCAUGUCUUCAGAUG	CAUCUAAAGACAUGUUUAUUG	Cleavage		1
hvu-mir-X38-3p	MLOC_6032|MLOC_6032.1	2	19.257	1	21	1709	1729	UAAUAAGCAUGUCUUCAGAUG	CAUCUAAAGACAUGUUUAUUG	Cleavage		1
hvu-mir-X38-3p	MLOC_67043|MLOC_67043.1	2	18.769	1	20	1965	1984	UAAUAAGCAUGUCUUCAGAU	AUCUGAGGAUAUGCUUGUUG	Cleavage		1
hvu-mir-X38-3p	MLOC_67043|MLOC_67043.2	2	18.769	1	20	1960	1979	UAAUAAGCAUGUCUUCAGAU	AUCUGAGGAUAUGCUUGUUG	Cleavage		1
hvu-mir-X38-3p	MLOC_67043|MLOC_67043.3	2	18.769	1	20	1902	1921	UAAUAAGCAUGUCUUCAGAU	AUCUGAGGAUAUGCUUGUUG	Cleavage		1
hvu-mir-X38-3p	MLOC_57007|MLOC_57007.8	2.5	13.074	1	21	585	605	UAAUAAGCAUGUCUUCAGAUG	UAUUUGAAGACAUGCUUGCUA	Cleavage		1
hvu-mir-X38-3p	MLOC_57007|MLOC_57007.2	2.5	13.074	1	21	1581	1601	UAAUAAGCAUGUCUUCAGAUG	UAUUUGAAGACAUGCUUGCUA	Cleavage		1
hvu-mir-X38-3p	MLOC_57007|MLOC_57007.4	2.5	13.074	1	21	1682	1702	UAAUAAGCAUGUCUUCAGAUG	UAUUUGAAGACAUGCUUGCUA	Cleavage		1
hvu-mir-X38-3p	MLOC_57007|MLOC_57007.1	2.5	13.074	1	21	2431	2451	UAAUAAGCAUGUCUUCAGAUG	UAUUUGAAGACAUGCUUGCUA	Cleavage		1
hvu-mir-X38-3p	MLOC_57007|MLOC_57007.6	2.5	13.074	1	21	2282	2302	UAAUAAGCAUGUCUUCAGAUG	UAUUUGAAGACAUGCUUGCUA	Cleavage		1
hvu-mir-X38-3p	MLOC_6883|MLOC_6883.1	2.5	19.509	1	21	1701	1721	UAAUAAGCAUGUCUUCAGAUG	CAUCUGAAGCCUUGUUUAUUA	Translation		1
hvu-mir-X38-3p	MLOC_60431|MLOC_60431.11	3	17.661	1	21	231	251	UAAUAAGCAUGUCUUCAGAUG	CAUCUCAAGACAUGCUUCUUG	Cleavage		1
hvu-mir-X38-3p	MLOC_58258|MLOC_58258.1	3	19.844	1	21	1171	1191	UAAUAAGCAUGUCUUCAGAUG	CAUUUAAGGACAUGUUUAUUG	Cleavage		1
hvu-mir-X38-3p	MLOC_72544|MLOC_72544.4	3	21.491	1	21	1519	1539	UAAUAAGCAUGUCUUCAGAUG	UAUUUGAAGACAUGCUUGAUG	Cleavage		1
hvu-mir-X38-3p	MLOC_72544|MLOC_72544.5	3	21.491	1	21	1519	1539	UAAUAAGCAUGUCUUCAGAUG	UAUUUGAAGACAUGCUUGAUG	Cleavage		1
hvu-mir-X38-3p	MLOC_60431|MLOC_60431.9	3	18.312	1	21	1366	1386	UAAUAAGCAUGUCUUCAGAUG	CAUCUCAAGACAUGCUUCUUG	Cleavage		1
hvu-mir-X38-3p	MLOC_60431|MLOC_60431.10	3	18.312	1	21	459	479	UAAUAAGCAUGUCUUCAGAUG	CAUCUCAAGACAUGCUUCUUG	Cleavage		1
hvu-mir-X50-3p	MLOC_63704|MLOC_63704.2	1.5	6.559	1	21	711	731	UAUUAUGUCUAAGCAUGUUUU	AAAACAUACUUAGAUAUAAUA	Cleavage		1
hvu-mir-X50-3p	MLOC_63704|MLOC_63704.1	1.5	6.559	1	21	1810	1830	UAUUAUGUCUAAGCAUGUUUU	AAAACAUACUUAGAUAUAAUA	Cleavage		1
hvu-mir-X50-3p	MLOC_63704|MLOC_63704.4	1.5	6.559	1	21	2236	2256	UAUUAUGUCUAAGCAUGUUUU	AAAACAUACUUAGAUAUAAUA	Cleavage		1
hvu-mir-X50-3p	MLOC_63704|MLOC_63704.3	1.5	6.559	1	21	2286	2306	UAUUAUGUCUAAGCAUGUUUU	AAAACAUACUUAGAUAUAAUA	Cleavage		1
hvu-mir-X50-3p	MLOC_66020|MLOC_66020.7	3	19.815	1	21	1513	1533	UAUUAUGUCUAAGCAUGUUUU	AAUAUAUGUUUAGAUAUAGUA	Cleavage		1
hvu-mir-X50-3p	MLOC_66020|MLOC_66020.1	3	19.815	1	21	1570	1590	UAUUAUGUCUAAGCAUGUUUU	AAUAUAUGUUUAGAUAUAGUA	Cleavage		1
hvu-mir-X50-3p	MLOC_66020|MLOC_66020.10	3	19.815	1	21	1604	1624	UAUUAUGUCUAAGCAUGUUUU	AAUAUAUGUUUAGAUAUAGUA	Cleavage		1
hvu-mir-X50-3p	MLOC_66020|MLOC_66020.9	3	19.815	1	21	1608	1628	UAUUAUGUCUAAGCAUGUUUU	AAUAUAUGUUUAGAUAUAGUA	Cleavage		1
hvu-mir-X50-3p	MLOC_68719|MLOC_68719.1	3	16.414	1	21	1231	1251	UAUUAUGUCUAAGCAUGUUUU	AAAAGAUGCUUAGAUGUGAUG	Cleavage		1
hvu-mir-X50-3p	MLOC_66020|MLOC_66020.3	3	19.815	1	21	1754	1774	UAUUAUGUCUAAGCAUGUUUU	AAUAUAUGUUUAGAUAUAGUA	Cleavage		1
hvu-MIR393-5p	MLOC_9864|MLOC_9864.2	2	22.827	1	20	1418	1437	UCCAAAGGGAUCGCAUUGAU	GACAAUGCGAUCCCUUUGGA	Cleavage		1
hvu-MIR393-5p	MLOC_9864|MLOC_9864.1	2	22.827	1	20	4366	4385	UCCAAAGGGAUCGCAUUGAU	GACAAUGCGAUCCCUUUGGA	Cleavage		1
hvu-mir-X42-5p	MLOC_72341|MLOC_72341.1	2.5	23.334	1	20	265	284	AUGGCAGACUCGACAAGCUG	CAGCUUGUCGAGUUUGCUCU	Cleavage		1
hvu-mir-X42-5p	MLOC_72341|MLOC_72341.4	2.5	23.334	1	20	246	265	AUGGCAGACUCGACAAGCUG	CAGCUUGUCGAGUUUGCUCU	Cleavage		1
hvu-mir-X42-5p	MLOC_72341|MLOC_72341.5	2.5	23.334	1	20	238	257	AUGGCAGACUCGACAAGCUG	CAGCUUGUCGAGUUUGCUCU	Cleavage		1
hvu-mir-X42-5p	MLOC_72341|MLOC_72341.3	2.5	23.334	1	20	250	269	AUGGCAGACUCGACAAGCUG	CAGCUUGUCGAGUUUGCUCU	Cleavage		1
hvu-mir-X42-5p	MLOC_72341|MLOC_72341.2	2.5	23.334	1	20	265	284	AUGGCAGACUCGACAAGCUG	CAGCUUGUCGAGUUUGCUCU	Cleavage		1
hvu-mir-X101-3p	MLOC_70652|MLOC_70652.3	2.5	16.196	1	21	1314	1334	UUUUCGGUACCAUAUUAUCAU	AUGGUAGUAUGGUACCAAAAA	Cleavage		1
hvu-mir-X101-3p	MLOC_70652|MLOC_70652.1	2.5	15.499	1	21	1314	1334	UUUUCGGUACCAUAUUAUCAU	AUGGUAGUAUGGUACCAAAAA	Cleavage		1
hvu-mir-X101-3p	MLOC_70652|MLOC_70652.2	2.5	16.097	1	21	1314	1334	UUUUCGGUACCAUAUUAUCAU	AUGGUAGUAUGGUACCAAAAA	Cleavage		1
hvu-mir-X101-3p	MLOC_77705|MLOC_77705.4	2	17.217	1	20	375	394	UUUUCGGUACCAUAUUAUCA	UGAUAAUAUGGUACUUAAAA	Cleavage		1
hvu-mir-X101-3p	MLOC_77705|MLOC_77705.1	2	17.217	1	20	1305	1324	UUUUCGGUACCAUAUUAUCA	UGAUAAUAUGGUACUUAAAA	Cleavage		1
hvu-mir-X101-3p	MLOC_77705|MLOC_77705.5	2	17.217	1	20	1388	1407	UUUUCGGUACCAUAUUAUCA	UGAUAAUAUGGUACUUAAAA	Cleavage		1
hvu-mir-X101-3p	MLOC_77705|MLOC_77705.2	2	17.217	1	20	2098	2117	UUUUCGGUACCAUAUUAUCA	UGAUAAUAUGGUACUUAAAA	Cleavage		1
hvu-mir-X101-3p	MLOC_77705|MLOC_77705.3	2	17.217	1	20	2098	2117	UUUUCGGUACCAUAUUAUCA	UGAUAAUAUGGUACUUAAAA	Cleavage		1
hvu-mir-X101-3p	MLOC_78380|MLOC_78380.4	2.5	17.838	1	20	1497	1516	UUUUCGGUACCAUAUUAUCA	UGGUAAUUUGGUAUCGAAGA	Cleavage		1
hvu-mir-X101-3p	MLOC_78380|MLOC_78380.5	2.5	17.838	1	20	1497	1516	UUUUCGGUACCAUAUUAUCA	UGGUAAUUUGGUAUCGAAGA	Cleavage		1
hvu-mir-X101-3p	MLOC_78380|MLOC_78380.2	2.5	17.838	1	20	1405	1424	UUUUCGGUACCAUAUUAUCA	UGGUAAUUUGGUAUCGAAGA	Cleavage		1
hvu-mir-X101-3p	MLOC_78380|MLOC_78380.1	2.5	17.838	1	20	1420	1439	UUUUCGGUACCAUAUUAUCA	UGGUAAUUUGGUAUCGAAGA	Cleavage		1
hvu-mir-X101-3p	MLOC_78380|MLOC_78380.3	2.5	17.838	1	20	1512	1531	UUUUCGGUACCAUAUUAUCA	UGGUAAUUUGGUAUCGAAGA	Cleavage		1
hvu-mir-X101-3p	MLOC_59079|MLOC_59079.5	3	17.274	1	21	229	249	UUUUCGGUACCAUAUUAUCAU	AUGAAAAUAAGGUAUCGAAAG	Cleavage		1
hvu-mir-X101-3p	MLOC_59079|MLOC_59079.11	3	17.274	1	21	149	169	UUUUCGGUACCAUAUUAUCAU	AUGAAAAUAAGGUAUCGAAAG	Cleavage		1
hvu-mir-X101-3p	MLOC_59079|MLOC_59079.1	3	17.274	1	21	320	340	UUUUCGGUACCAUAUUAUCAU	AUGAAAAUAAGGUAUCGAAAG	Cleavage		1
hvu-mir-X101-3p	MLOC_59079|MLOC_59079.8	3	17.274	1	21	215	235	UUUUCGGUACCAUAUUAUCAU	AUGAAAAUAAGGUAUCGAAAG	Cleavage		1
hvu-mir-X101-3p	MLOC_59079|MLOC_59079.9	3	17.274	1	21	193	213	UUUUCGGUACCAUAUUAUCAU	AUGAAAAUAAGGUAUCGAAAG	Cleavage		1
hvu-mir-X101-3p	MLOC_59079|MLOC_59079.7	3	17.274	1	21	218	238	UUUUCGGUACCAUAUUAUCAU	AUGAAAAUAAGGUAUCGAAAG	Cleavage		1
hvu-mir-X101-3p	MLOC_59079|MLOC_59079.6	3	17.274	1	21	218	238	UUUUCGGUACCAUAUUAUCAU	AUGAAAAUAAGGUAUCGAAAG	Cleavage		1
hvu-mir-X101-3p	MLOC_60550|MLOC_60550.2	3	14.492	1	20	2054	2073	UUUUCGGUACCAUAUUAUCA	UGGUGAAAUGGUACUGAGAA	Cleavage		1
hvu-mir-X101-3p	MLOC_60550|MLOC_60550.1	3	14.492	1	20	1989	2008	UUUUCGGUACCAUAUUAUCA	UGGUGAAAUGGUACUGAGAA	Cleavage		1
hvu-mir-X101-3p	MLOC_60550|MLOC_60550.3	3	14.492	1	20	2298	2317	UUUUCGGUACCAUAUUAUCA	UGGUGAAAUGGUACUGAGAA	Cleavage		1
hvu-mir-X43-5p	MLOC_59638|MLOC_59638.10	1	12.078	1	21	1277	1297	UUAAAUUUCUCCAUAGCAUCA	UGAUGCUAUGGUGAAAUUUAA	Translation		1
hvu-mir-X43-5p	MLOC_59638|MLOC_59638.9	1	12.078	1	21	1268	1288	UUAAAUUUCUCCAUAGCAUCA	UGAUGCUAUGGUGAAAUUUAA	Translation		1
hvu-mir-X43-5p	MLOC_59638|MLOC_59638.7	1	12.078	1	21	1283	1303	UUAAAUUUCUCCAUAGCAUCA	UGAUGCUAUGGUGAAAUUUAA	Translation		1
hvu-mir-X43-5p	MLOC_59638|MLOC_59638.4	1	12.078	1	21	1259	1279	UUAAAUUUCUCCAUAGCAUCA	UGAUGCUAUGGUGAAAUUUAA	Translation		1
hvu-mir-X43-5p	MLOC_59638|MLOC_59638.1	1	12.078	1	21	1268	1288	UUAAAUUUCUCCAUAGCAUCA	UGAUGCUAUGGUGAAAUUUAA	Translation		1
hvu-mir-X43-5p	MLOC_59638|MLOC_59638.3	1	12.078	1	21	1259	1279	UUAAAUUUCUCCAUAGCAUCA	UGAUGCUAUGGUGAAAUUUAA	Translation		1
hvu-mir-X43-5p	MLOC_59638|MLOC_59638.5	1	12.078	1	21	1277	1297	UUAAAUUUCUCCAUAGCAUCA	UGAUGCUAUGGUGAAAUUUAA	Translation		1
hvu-mir-X43-5p	MLOC_59638|MLOC_59638.6	1	12.078	1	21	1277	1297	UUAAAUUUCUCCAUAGCAUCA	UGAUGCUAUGGUGAAAUUUAA	Translation		1
hvu-mir-X43-5p	MLOC_59638|MLOC_59638.8	1	12.078	1	21	1283	1303	UUAAAUUUCUCCAUAGCAUCA	UGAUGCUAUGGUGAAAUUUAA	Translation		1
hvu-mir-X43-5p	MLOC_9579|MLOC_9579.1	3	17.152	1	20	4	23	UUAAAUUUCUCCAUAGCAUC	GAUGAUUUGGAGAGAUUUAG	Cleavage		1
hvu-mir-X17-3p	MLOC_59837|MLOC_59837.2	2.5	19.653	1	21	1764	1784	UUGAAAUCUGUUGGGCUACGC	GCUUGGCCCAGUAGAUUUCAA	Cleavage		1
hvu-mir-X17-3p	MLOC_59837|MLOC_59837.1	2.5	19.653	1	21	2662	2682	UUGAAAUCUGUUGGGCUACGC	GCUUGGCCCAGUAGAUUUCAA	Cleavage		1
hvu-mir-X17-3p	MLOC_59143|MLOC_59143.11	3	18.486	1	20	1283	1302	UUGAAAUCUGUUGGGCUACG	UGUAGCUCGGAAGAUUUCAA	Translation		1
hvu-mir-X17-3p	MLOC_59143|MLOC_59143.5	3	18.85	1	20	1271	1290	UUGAAAUCUGUUGGGCUACG	UGUAGCUCGGAAGAUUUCAA	Translation		1
hvu-mir-X17-3p	MLOC_59143|MLOC_59143.8	3	18.486	1	20	1503	1522	UUGAAAUCUGUUGGGCUACG	UGUAGCUCGGAAGAUUUCAA	Translation		1
hvu-mir-X17-3p	MLOC_59143|MLOC_59143.1	3	19.123	1	20	1259	1278	UUGAAAUCUGUUGGGCUACG	UGUAGCUCGGAAGAUUUCAA	Translation		1
hvu-mir-X17-3p	MLOC_59143|MLOC_59143.2	3	18.85	1	20	1534	1553	UUGAAAUCUGUUGGGCUACG	UGUAGCUCGGAAGAUUUCAA	Translation		1
hvu-mir-X17-3p	MLOC_59143|MLOC_59143.3	3	18.85	1	20	1939	1958	UUGAAAUCUGUUGGGCUACG	UGUAGCUCGGAAGAUUUCAA	Translation		1
hvu-mir-X17-3p	MLOC_59143|MLOC_59143.6	3	18.486	1	20	5705	5724	UUGAAAUCUGUUGGGCUACG	UGUAGCUCGGAAGAUUUCAA	Translation		1
hvu-mir-X17-3p	MLOC_59143|MLOC_59143.7	3	18.486	1	20	6634	6653	UUGAAAUCUGUUGGGCUACG	UGUAGCUCGGAAGAUUUCAA	Translation		1
hvu-mir-X17-3p	MLOC_59143|MLOC_59143.10	3	18.486	1	20	7373	7392	UUGAAAUCUGUUGGGCUACG	UGUAGCUCGGAAGAUUUCAA	Translation		1
hvu-mir-X17-3p	MLOC_59143|MLOC_59143.9	3	18.486	1	20	7378	7397	UUGAAAUCUGUUGGGCUACG	UGUAGCUCGGAAGAUUUCAA	Translation		1
hvu-mir-X17-3p	MLOC_59143|MLOC_59143.4	3	18.85	1	20	8452	8471	UUGAAAUCUGUUGGGCUACG	UGUAGCUCGGAAGAUUUCAA	Translation		1
hvu-MIR393a-5p	MLOC_9864|MLOC_9864.2	2	22.878	1	20	1419	1438	UUCCAAAGGGAUCGCAUUGA	ACAAUGCGAUCCCUUUGGAU	Cleavage		1
hvu-MIR393a-5p	MLOC_9864|MLOC_9864.1	2	22.878	1	20	4367	4386	UUCCAAAGGGAUCGCAUUGA	ACAAUGCGAUCCCUUUGGAU	Cleavage		1
hvu-mir-X106-5p	MLOC_54220|MLOC_54220.4	2.5	18.062	1	20	192	211	AAAUACCCAAUAUCUUGUUC	GUACAAGCUGUUGGGUAUUU	Cleavage		1
hvu-mir-X106-5p	MLOC_54220|MLOC_54220.2	2.5	18.062	1	20	202	221	AAAUACCCAAUAUCUUGUUC	GUACAAGCUGUUGGGUAUUU	Cleavage		1
hvu-mir-X14-3p	MLOC_81213|MLOC_81213.3	3	20.291	1	22	3186	3206	UUCAUCGAGUUUUUGCGUCAGA	UCUGA-GCAAAAAUUCGAUGAG	Cleavage		1
hvu-mir-X14-3p	MLOC_81213|MLOC_81213.2	3	20.291	1	22	3651	3671	UUCAUCGAGUUUUUGCGUCAGA	UCUGA-GCAAAAAUUCGAUGAG	Cleavage		1
hvu-mir-X14-3p	MLOC_81213|MLOC_81213.1	3	20.291	1	22	3821	3841	UUCAUCGAGUUUUUGCGUCAGA	UCUGA-GCAAAAAUUCGAUGAG	Cleavage		1
hvu-mir-X49-3p	MLOC_68021|MLOC_68021.1	2.5	20.376	1	20	433	452	AUUUUCCUUGGUUGAAACAU	GUGAUUCAGUCAAGGAAAAU	Cleavage		1
hvu-mir-X49-3p	MLOC_68021|MLOC_68021.6	2.5	20.376	1	20	918	937	AUUUUCCUUGGUUGAAACAU	GUGAUUCAGUCAAGGAAAAU	Cleavage		1
hvu-mir-X49-3p	MLOC_68021|MLOC_68021.5	2.5	20.376	1	20	1032	1051	AUUUUCCUUGGUUGAAACAU	GUGAUUCAGUCAAGGAAAAU	Cleavage		1
hvu-mir-X49-3p	MLOC_68021|MLOC_68021.3	2.5	20.376	1	20	862	881	AUUUUCCUUGGUUGAAACAU	GUGAUUCAGUCAAGGAAAAU	Cleavage		1
hvu-mir-X49-3p	MLOC_68021|MLOC_68021.2	2.5	20.376	1	20	1654	1673	AUUUUCCUUGGUUGAAACAU	GUGAUUCAGUCAAGGAAAAU	Cleavage		1
hvu-mir-X49-3p	MLOC_68021|MLOC_68021.4	2.5	20.376	1	20	1728	1747	AUUUUCCUUGGUUGAAACAU	GUGAUUCAGUCAAGGAAAAU	Cleavage		1
hvu-mir-X49-3p	MLOC_61576|MLOC_61576.1	2.5	14.697	1	20	2643	2662	AUUUUCCUUGGUUGAAACAU	AUGUUAUAAUUAAGGAAAAU	Cleavage		1
hvu-mir-X49-3p	MLOC_6359|MLOC_6359.1	3	9.827	1	20	1984	2003	AUUUUCCUUGGUUGAAACAU	AUCUUUCAAUCAGGGAAGGU	Cleavage		1
hvu-mir-X49-3p	MLOC_6359|MLOC_6359.2	3	9.827	1	20	2051	2070	AUUUUCCUUGGUUGAAACAU	AUCUUUCAAUCAGGGAAGGU	Cleavage		1
hvu-mir-X49-3p	MLOC_72932|MLOC_72932.5	3	17.286	1	20	1002	1021	AUUUUCCUUGGUUGAAACAU	AUCUUUUAACUGAGGAGAAU	Cleavage		1
hvu-mir-X49-3p	MLOC_6359|MLOC_6359.3	3	9.827	1	20	2166	2185	AUUUUCCUUGGUUGAAACAU	AUCUUUCAAUCAGGGAAGGU	Cleavage		1
hvu-mir-X49-3p	MLOC_72932|MLOC_72932.1	3	17.286	1	20	1285	1304	AUUUUCCUUGGUUGAAACAU	AUCUUUUAACUGAGGAGAAU	Cleavage		1
hvu-mir-X49-3p	MLOC_6359|MLOC_6359.4	3	9.827	1	20	4445	4464	AUUUUCCUUGGUUGAAACAU	AUCUUUCAAUCAGGGAAGGU	Cleavage		1
hvu-mir-X1-3p	MLOC_77763|MLOC_77763.8	0.5	13.018	1	20	645	664	AGAAUCUUGAUGAUGCUGCA	UGCAGCAUCAUCAGGAUUCU	Cleavage		1
hvu-mir-X1-3p	MLOC_77763|MLOC_77763.6	0.5	13.018	1	20	783	802	AGAAUCUUGAUGAUGCUGCA	UGCAGCAUCAUCAGGAUUCU	Cleavage		1
hvu-mir-X1-3p	MLOC_77763|MLOC_77763.7	0.5	13.018	1	20	828	847	AGAAUCUUGAUGAUGCUGCA	UGCAGCAUCAUCAGGAUUCU	Cleavage		1
hvu-mir-X1-3p	MLOC_77763|MLOC_77763.5	0.5	13.018	1	20	961	980	AGAAUCUUGAUGAUGCUGCA	UGCAGCAUCAUCAGGAUUCU	Cleavage		1
hvu-mir-X1-3p	MLOC_77763|MLOC_77763.3	0.5	13.018	1	20	3134	3153	AGAAUCUUGAUGAUGCUGCA	UGCAGCAUCAUCAGGAUUCU	Cleavage		1
hvu-mir-X1-3p	MLOC_64602|MLOC_64602.2	3	20.273	1	20	543	563	AGAAUCUUGAUGAU-GCUGCA	UGCAGCUAUCAUCAGGAUUUU	Cleavage		1
hvu-mir-X1-3p	MLOC_64602|MLOC_64602.1	3	20.273	1	20	466	486	AGAAUCUUGAUGAU-GCUGCA	UGCAGCUAUCAUCAGGAUUUU	Cleavage		1
hvu-mir-X45-3p	MLOC_68460|MLOC_68460.4	1.5	18.395	1	21	606	626	CGUCAAUUAAUUCGGGUUGGA	UCCGAUCUGAAUUAAUUGACG	Cleavage		1
hvu-mir-X45-3p	MLOC_68460|MLOC_68460.1	1.5	18.395	1	21	612	632	CGUCAAUUAAUUCGGGUUGGA	UCCGAUCUGAAUUAAUUGACG	Cleavage		1
hvu-mir-X45-3p	MLOC_69922|MLOC_69922.3	3	21.413	1	21	1655	1675	CGUCAAUUAAUUCGGGUUGGA	UCCGAUUUGAAUUAAUUGACC	Cleavage		1
hvu-mir-X45-3p	MLOC_79568|MLOC_79568.2	3	12.833	1	21	76	96	CGUCAAUUAAUUCGGGUUGGA	UCCGAUCCAUAUUAAUUGACG	Cleavage		1
hvu-mir-X40-3p	MLOC_55672|MLOC_55672.3	2.5	20.278	1	20	3486	3505	AUUUUCUUCCCUUGGUCCGU	AUGGGCCAAUGGAAGAAAGU	Translation		1
hvu-mir-X40-3p	MLOC_55672|MLOC_55672.1	2.5	20.278	1	20	3487	3506	AUUUUCUUCCCUUGGUCCGU	AUGGGCCAAUGGAAGAAAGU	Translation		1
hvu-mir-X40-3p	MLOC_61698|MLOC_61698.2	3	19.11	1	21	410	430	AUUUUCUUCCCUUGGUCCGUU	AUCGGACCAAGGUGGGAAAAU	Translation		1
hvu-MIR169w-3p	MLOC_65109|MLOC_65109.6	3	21.009	1	20	2798	2817	AGGCGGUCACCUUGGCUAGC	GCCAUCCAAGGUGACCGCCG	Cleavage		1
hvu-MIR169w-3p	MLOC_65109|MLOC_65109.5	3	21.666	1	20	2787	2806	AGGCGGUCACCUUGGCUAGC	GCCAUCCAAGGUGACCGCCG	Cleavage		1
hvu-MIR169w-3p	MLOC_65109|MLOC_65109.3	3	21.666	1	20	2665	2684	AGGCGGUCACCUUGGCUAGC	GCCAUCCAAGGUGACCGCCG	Cleavage		1
hvu-MIR169w-3p	MLOC_65109|MLOC_65109.7	3	21.666	1	20	3046	3065	AGGCGGUCACCUUGGCUAGC	GCCAUCCAAGGUGACCGCCG	Cleavage		1
hvu-MIR169w-3p	MLOC_65109|MLOC_65109.8	3	21.009	1	20	2594	2613	AGGCGGUCACCUUGGCUAGC	GCCAUCCAAGGUGACCGCCG	Cleavage		1
hvu-mir-X13-3p	MLOC_61085|MLOC_61085.1	3	24.782	1	20	1535	1554	AAGGCUGUUUUCAUGGCCUG	CAGGCCAUGAAAGCAGUUGU	Cleavage		1
hvu-mir-X13-3p	MLOC_57007|MLOC_57007.8	3	20.78	1	21	6	26	AAGGCUGUUUUCAUGGCCUGA	UCAAGCCAUUGAAACAGCUUU	Cleavage		1
hvu-mir-X13-3p	MLOC_57007|MLOC_57007.1	3	23.117	1	21	1219	1239	AAGGCUGUUUUCAUGGCCUGA	UCAAGCCAUUGAAACAGCUUU	Cleavage		1
hvu-mir-X13-3p	MLOC_58592|MLOC_58592.1	3	18.362	1	20	441	460	AAGGCUGUUUUCAUGGCCUG	CAGGUCAAGAAAACACCCUU	Cleavage		1
hvu-mir-X13-3p	MLOC_58592|MLOC_58592.6	3	17.022	1	20	442	461	AAGGCUGUUUUCAUGGCCUG	CAGGUCAAGAAAACACCCUU	Cleavage		1
hvu-mir-X13-3p	MLOC_58592|MLOC_58592.4	3	17.022	1	20	446	465	AAGGCUGUUUUCAUGGCCUG	CAGGUCAAGAAAACACCCUU	Cleavage		1
hvu-mir-X13-3p	MLOC_58592|MLOC_58592.5	3	18.362	1	20	429	448	AAGGCUGUUUUCAUGGCCUG	CAGGUCAAGAAAACACCCUU	Cleavage		1
hvu-mir-X13-3p	MLOC_58592|MLOC_58592.9	3	17.022	1	20	337	356	AAGGCUGUUUUCAUGGCCUG	CAGGUCAAGAAAACACCCUU	Cleavage		1
hvu-mir-X13-3p	MLOC_58592|MLOC_58592.2	3	18.362	1	20	441	460	AAGGCUGUUUUCAUGGCCUG	CAGGUCAAGAAAACACCCUU	Cleavage		1
hvu-mir-X13-3p	MLOC_58592|MLOC_58592.7	3	18.362	1	20	425	444	AAGGCUGUUUUCAUGGCCUG	CAGGUCAAGAAAACACCCUU	Cleavage		1
hvu-mir-X13-3p	MLOC_58592|MLOC_58592.3	3	17.022	1	20	458	477	AAGGCUGUUUUCAUGGCCUG	CAGGUCAAGAAAACACCCUU	Cleavage		1
hvu-mir-X13-3p	MLOC_58592|MLOC_58592.8	3	17.022	1	20	411	430	AAGGCUGUUUUCAUGGCCUG	CAGGUCAAGAAAACACCCUU	Cleavage		1
hvu-mir-X32-3p	MLOC_62205|MLOC_62205.1	3	24.219	1	20	3219	3238	AGUCCUCGUGUUGCAUUCCC	GGGAGUGCAGCACGGGGGCG	Cleavage		1
hvu-mir-X32-3p	MLOC_62205|MLOC_62205.2	3	24.219	1	20	2752	2771	AGUCCUCGUGUUGCAUUCCC	GGGAGUGCAGCACGGGGGCG	Cleavage		1
hvu-mir-X32-3p	MLOC_65128|MLOC_65128.1	3	23.912	1	20	1838	1857	AGUCCUCGUGUUGCAUUCCC	GGCAAUGCAAUGCGAGGACC	Cleavage		1
hvu-mir-X32-3p	MLOC_57275|MLOC_57275.3	3	21.38	1	20	255	274	AGUCCUCGUGUUGCAUUCCC	GGCGAUGCAGCAGGAGGACU	Cleavage		1
hvu-mir-X48-3p	MLOC_6459|MLOC_6459.2	3	18.952	1	20	331	350	AUAAUCUGUGAUUGGAGAGA	UCUCACUAAUCAUAGAUUAA	Cleavage		1
hvu-mir-X48-3p	MLOC_61041|MLOC_61041.2	3	14.625	1	20	302	321	AUAAUCUGUGAUUGGAGAGA	UCGCUCCAAUUACUGAUUAU	Cleavage		1
hvu-mir-X48-3p	MLOC_61041|MLOC_61041.1	3	14.625	1	20	302	321	AUAAUCUGUGAUUGGAGAGA	UCGCUCCAAUUACUGAUUAU	Cleavage		1
hvu-mir-X48-3p	MLOC_61041|MLOC_61041.3	3	14.625	1	20	361	380	AUAAUCUGUGAUUGGAGAGA	UCGCUCCAAUUACUGAUUAU	Cleavage		1
hvu-mir-X53-1-3p	MLOC_61582|MLOC_61582.2	3	14.044	1	20	4838	4857	AGAAAAUAGUGUUAAAUAUC	GAAAUUUGACACUGUUUUCA	Cleavage		1
hvu-mir-X53-1-3p	MLOC_61582|MLOC_61582.1	3	13.019	1	20	5251	5270	AGAAAAUAGUGUUAAAUAUC	GAAAUUUGACACUGUUUUCA	Cleavage		1
hvu-mir-X53-1-3p	MLOC_64932|MLOC_64932.6	3	15.493	1	20	1543	1562	AGAAAAUAGUGUUAAAUAUC	GACAUGUAACACUGUUUUUU	Cleavage		1
hvu-mir-X53-1-3p	MLOC_64932|MLOC_64932.3	3	16.425	1	20	1647	1666	AGAAAAUAGUGUUAAAUAUC	GACAUGUAACACUGUUUUUU	Cleavage		1
hvu-mir-X53-1-3p	MLOC_64932|MLOC_64932.2	3	16.402	1	20	1631	1650	AGAAAAUAGUGUUAAAUAUC	GACAUGUAACACUGUUUUUU	Cleavage		1
hvu-mir-X53-1-3p	MLOC_64932|MLOC_64932.1	3	16.402	1	20	1645	1664	AGAAAAUAGUGUUAAAUAUC	GACAUGUAACACUGUUUUUU	Cleavage		1
hvu-mir-X53-1-3p	MLOC_64932|MLOC_64932.4	3	16.425	1	20	1740	1759	AGAAAAUAGUGUUAAAUAUC	GACAUGUAACACUGUUUUUU	Cleavage		1
hvu-mir-X28-5p	MLOC_8212|MLOC_8212.6	2	9.516	1	20	196	215	AUUUGAAUUCUGACGCAAAA	UUUUCCUUCAGAAUUCAAAU	Cleavage		1
hvu-mir-X28-5p	MLOC_78143|MLOC_78143.1	3	13.007	1	21	1046	1066	AUUUGAAUUCUGACGCAAAAA	UUUUUCUGUCAGGUUUCAAAU	Cleavage		1
hvu-MIR395o-5p	MLOC_73985|MLOC_73985.1	3	24.053	1	21	2681	2701	GUUCUCUUCAAGCACUUCAGG	CCUGGAAUGCUUGGAGGGAGC	Cleavage		1
hvu-MIR395o-5p	MLOC_62591|MLOC_62591.2	2.5	23.42	1	22	150	171	GUUCUCUUCAAGCACUUCAGGA	UGCUGAAGGGCUUGAGGAGAGU	Cleavage		1
hvu-MIR395o-5p	MLOC_62591|MLOC_62591.1	2.5	23.42	1	22	405	426	GUUCUCUUCAAGCACUUCAGGA	UGCUGAAGGGCUUGAGGAGAGU	Cleavage		1
hvu-MIR395o-5p	MLOC_53961|MLOC_53961.2	3	10.332	1	21	842	862	GUUCUCUUCAAGCACUUCAGG	UUUGAAAUUUUUGAAGAGAAC	Cleavage		1
hvu-mir-X51-3p	MLOC_67841|MLOC_67841.1	0.5	21.946	1	21	1850	1870	AACAACAAGUAUUAUGGUACA	UGUACUAUAAUACUUGUUGUU	Cleavage		1
hvu-mir-X51-3p	MLOC_68408|MLOC_68408.2	0.5	18.156	1	21	8945	8965	AACAACAAGUAUUAUGGUACA	UGUACCAUAAUAUUUGUUGUU	Cleavage		1
hvu-mir-X51-3p	MLOC_69853|MLOC_69853.1	1.5	22.117	1	21	608	628	AACAACAAGUAUUAUGGUACA	UGUACUACAAUACUUGUUGUU	Cleavage		1
hvu-mir-X51-3p	MLOC_77423|MLOC_77423.2	3	9.413	1	21	327	347	AACAACAAGUAUUAUGGUACA	UUUACCAUAAUAUUUAUUGUU	Cleavage		1
hvu-mir-X51-3p	MLOC_77423|MLOC_77423.5	3	9.413	1	21	1370	1390	AACAACAAGUAUUAUGGUACA	UUUACCAUAAUAUUUAUUGUU	Cleavage		1
hvu-mir-X51-3p	MLOC_77423|MLOC_77423.3	3	9.413	1	21	1190	1210	AACAACAAGUAUUAUGGUACA	UUUACCAUAAUAUUUAUUGUU	Cleavage		1
hvu-mir-X51-3p	MLOC_58352|MLOC_58352.2	3	21.772	1	21	1554	1574	AACAACAAGUAUUAUGGUACA	UGUCUCAUAACGCUUGUUGUU	Translation		1
hvu-mir-X51-3p	MLOC_58352|MLOC_58352.3	3	21.772	1	21	1677	1697	AACAACAAGUAUUAUGGUACA	UGUCUCAUAACGCUUGUUGUU	Translation		1
hvu-mir-X5-3p	MLOC_65998|MLOC_65998.9	3	21.48	1	21	871	891	CAUGAAAAUCCGGAGGACCGA	UCAGUUCUCCGGAUUUUGAUG	Cleavage		1
hvu-mir-X5-3p	MLOC_65998|MLOC_65998.4	3	20.685	1	21	1759	1779	CAUGAAAAUCCGGAGGACCGA	UCAGUUCUCCGGAUUUUGAUG	Cleavage		1
hvu-mir-X5-3p	MLOC_65998|MLOC_65998.8	3	21.165	1	21	2103	2123	CAUGAAAAUCCGGAGGACCGA	UCAGUUCUCCGGAUUUUGAUG	Cleavage		1
hvu-mir-X5-3p	MLOC_65998|MLOC_65998.2	3	21.165	1	21	2329	2349	CAUGAAAAUCCGGAGGACCGA	UCAGUUCUCCGGAUUUUGAUG	Cleavage		1
hvu-mir-X5-3p	MLOC_65998|MLOC_65998.5	3	21.165	1	21	1822	1842	CAUGAAAAUCCGGAGGACCGA	UCAGUUCUCCGGAUUUUGAUG	Cleavage		1
hvu-mir-X5-3p	MLOC_65998|MLOC_65998.1	3	21.165	1	21	2447	2467	CAUGAAAAUCCGGAGGACCGA	UCAGUUCUCCGGAUUUUGAUG	Cleavage		1
hvu-mir-X5-3p	MLOC_65998|MLOC_65998.3	3	21.165	1	21	1984	2004	CAUGAAAAUCCGGAGGACCGA	UCAGUUCUCCGGAUUUUGAUG	Cleavage		1
hvu-mir-X50-5p	MLOC_73623|MLOC_73623.2	1	13.33	1	20	1369	1388	AAUAUGCUUAGGUGUAAUAA	CUAUUACACCUAAGCAUAUU	Cleavage		1
hvu-mir-X50-5p	MLOC_73623|MLOC_73623.1	1	13.33	1	20	1580	1599	AAUAUGCUUAGGUGUAAUAA	CUAUUACACCUAAGCAUAUU	Cleavage		1
hvu-mir-X50-5p	MLOC_69750|MLOC_69750.2	2.5	11.503	1	21	1415	1435	AAUAUGCUUAGGUGUAAUAAA	UUUAUUGUAUCUAAGCAUAUA	Cleavage		1
hvu-mir-X50-5p	MLOC_69750|MLOC_69750.1	2.5	11.503	1	21	1506	1526	AAUAUGCUUAGGUGUAAUAAA	UUUAUUGUAUCUAAGCAUAUA	Cleavage		1
hvu-mir-X50-5p	MLOC_77345|MLOC_77345.1	2.5	20.03	1	21	386	406	AAUAUGCUUAGGUGUAAUAAA	UUUAUUAUAUCUAAGCAUCUU	Cleavage		1
hvu-mir-X50-5p	MLOC_6883|MLOC_6883.1	2.5	20.372	1	21	1715	1735	AAUAUGCUUAGGUGUAAUAAA	UUUAUUAUAUCUAAGCAUCUU	Cleavage		1
hvu-mir-X50-5p	MLOC_60393|MLOC_60393.4	2	24.151	1	21	1491	1511	AAUAUGCUUAGGUGUAAUAAA	UCUAUUAUAUCUAAGCAUAUU	Cleavage		1
hvu-mir-X50-5p	MLOC_60393|MLOC_60393.3	2	24.151	1	21	1451	1471	AAUAUGCUUAGGUGUAAUAAA	UCUAUUAUAUCUAAGCAUAUU	Cleavage		1
hvu-mir-X50-5p	MLOC_60393|MLOC_60393.2	2	24.151	1	21	1480	1500	AAUAUGCUUAGGUGUAAUAAA	UCUAUUAUAUCUAAGCAUAUU	Cleavage		1
hvu-mir-X50-5p	MLOC_60393|MLOC_60393.1	2	24.151	1	21	1491	1511	AAUAUGCUUAGGUGUAAUAAA	UCUAUUAUAUCUAAGCAUAUU	Cleavage		1
hvu-mir-X50-5p	MLOC_62757|MLOC_62757.1	2.5	15.895	1	21	1573	1593	AAUAUGCUUAGGUGUAAUAAA	UUUAUUAUAUCUAAGCAUCUU	Cleavage		1
hvu-mir-X50-5p	MLOC_63704|MLOC_63704.2	2.5	6.565	1	21	959	979	AAUAUGCUUAGGUGUAAUAAA	UUUAUUACAUGUAAGCAUAUA	Translation		1
hvu-mir-X50-5p	MLOC_63704|MLOC_63704.1	2.5	6.565	1	21	2058	2078	AAUAUGCUUAGGUGUAAUAAA	UUUAUUACAUGUAAGCAUAUA	Translation		1
hvu-mir-X50-5p	MLOC_63704|MLOC_63704.4	2.5	6.565	1	21	2484	2504	AAUAUGCUUAGGUGUAAUAAA	UUUAUUACAUGUAAGCAUAUA	Translation		1
hvu-mir-X50-5p	MLOC_63704|MLOC_63704.3	2.5	6.565	1	21	2534	2554	AAUAUGCUUAGGUGUAAUAAA	UUUAUUACAUGUAAGCAUAUA	Translation		1
hvu-mir-X50-5p	MLOC_5552|MLOC_5552.3	3	17.628	1	21	800	820	AAUAUGCUUAGGUGUAAUAAA	UUUAUUGUACCUUGGUAUAUU	Translation		1
hvu-mir-X50-5p	MLOC_69420|MLOC_69420.14	3	17.983	1	20	1603	1622	AAUAUGCUUAGGUGUAAUAA	CUAUUGCACCUAGGCAUAUA	Cleavage		1
hvu-mir-X50-5p	MLOC_69420|MLOC_69420.12	3	17.983	1	20	1575	1594	AAUAUGCUUAGGUGUAAUAA	CUAUUGCACCUAGGCAUAUA	Cleavage		1
hvu-mir-X50-5p	MLOC_69420|MLOC_69420.13	3	17.983	1	20	1575	1594	AAUAUGCUUAGGUGUAAUAA	CUAUUGCACCUAGGCAUAUA	Cleavage		1
hvu-mir-X50-5p	MLOC_5552|MLOC_5552.8	3	17.628	1	21	1493	1513	AAUAUGCUUAGGUGUAAUAAA	UUUAUUGUACCUUGGUAUAUU	Translation		1
hvu-mir-X50-5p	MLOC_69420|MLOC_69420.10	3	17.983	1	20	1524	1543	AAUAUGCUUAGGUGUAAUAA	CUAUUGCACCUAGGCAUAUA	Cleavage		1
hvu-mir-X50-5p	MLOC_69420|MLOC_69420.7	3	17.983	1	20	1569	1588	AAUAUGCUUAGGUGUAAUAA	CUAUUGCACCUAGGCAUAUA	Cleavage		1
hvu-mir-X50-5p	MLOC_69420|MLOC_69420.9	3	17.983	1	20	1593	1612	AAUAUGCUUAGGUGUAAUAA	CUAUUGCACCUAGGCAUAUA	Cleavage		1
hvu-mir-X116-3p	MLOC_70321|MLOC_70321.1	3	14.172	1	21	1497	1517	UCUUAGACUAGCAUCUUAGCA	UGUUAAAAAGCUAGUCUAGGA	Cleavage		1
hvu-mir-X17-5p	MLOC_67126|MLOC_67126.3	2.5	14.975	1	20	774	793	GUCGAUAUGUCCGAGUGGUU	AGCUACUUGGAUAUAUUGAC	Cleavage		1
hvu-mir-X17-5p	MLOC_67126|MLOC_67126.4	2.5	14.975	1	20	871	890	GUCGAUAUGUCCGAGUGGUU	AGCUACUUGGAUAUAUUGAC	Cleavage		1
hvu-mir-X17-5p	MLOC_67126|MLOC_67126.1	2.5	14.975	1	20	764	783	GUCGAUAUGUCCGAGUGGUU	AGCUACUUGGAUAUAUUGAC	Cleavage		1
hvu-mir-X17-5p	MLOC_67126|MLOC_67126.2	2.5	14.975	1	20	1085	1104	GUCGAUAUGUCCGAGUGGUU	AGCUACUUGGAUAUAUUGAC	Cleavage		1
hvu-mir-X17-5p	MLOC_64385|MLOC_64385.2	3	13.363	1	20	176	195	GUCGAUAUGUCCGAGUGGUU	AAUCAUUCCGACAUGUCGGC	Cleavage		1
hvu-mir-X17-5p	MLOC_64385|MLOC_64385.1	3	13.363	1	20	848	867	GUCGAUAUGUCCGAGUGGUU	AAUCAUUCCGACAUGUCGGC	Cleavage		1
hvu-mir-X103-3p	MLOC_6952|MLOC_6952.4	3	15.062	1	20	688	707	AAGCAUUGGCUGUUCGUCUU	AAGAUGUGCAGCCAGUGUUU	Cleavage		1
hvu-mir-X103-3p	MLOC_6952|MLOC_6952.6	3	15.062	1	20	688	707	AAGCAUUGGCUGUUCGUCUU	AAGAUGUGCAGCCAGUGUUU	Cleavage		1
hvu-mir-X103-3p	MLOC_6952|MLOC_6952.7	3	15.062	1	20	710	729	AAGCAUUGGCUGUUCGUCUU	AAGAUGUGCAGCCAGUGUUU	Cleavage		1
hvu-mir-X103-3p	MLOC_6952|MLOC_6952.2	3	15.062	1	20	588	607	AAGCAUUGGCUGUUCGUCUU	AAGAUGUGCAGCCAGUGUUU	Cleavage		1
hvu-mir-X103-3p	MLOC_6952|MLOC_6952.1	3	15.062	1	20	705	724	AAGCAUUGGCUGUUCGUCUU	AAGAUGUGCAGCCAGUGUUU	Cleavage		1
hvu-mir-X103-3p	MLOC_6952|MLOC_6952.5	3	15.062	1	20	570	589	AAGCAUUGGCUGUUCGUCUU	AAGAUGUGCAGCCAGUGUUU	Cleavage		1
hvu-mir-X103-3p	MLOC_6952|MLOC_6952.3	3	15.062	1	20	588	607	AAGCAUUGGCUGUUCGUCUU	AAGAUGUGCAGCCAGUGUUU	Cleavage		1
hvu-mir-X25-3p	MLOC_62172|MLOC_62172.2	3	24.467	1	20	420	439	CGUCGUCGACAUGGCCGGUA	CGCCGGCCAUCUCGGCGACG	Translation		1
hvu-mir-X41-3p	MLOC_39632|MLOC_39632.1	3	17.743	1	20	1208	1227	ACACUGCAAAAUCACGUGCU	CUCGUGUGAUUUUGCAGUGU	Cleavage		1
hvu-mir-X8-5p	MLOC_4405|MLOC_4405.1	2.5	10.555	1	20	2720	2739	UAAAUUACUGAUAAUAGGAC	GCUCUAUUAACAGUAAUUUA	Translation		1
hvu-mir-X41-5p	MLOC_10020|MLOC_10020.1	3	16.471	1	21	1199	1219	UUGCAUUUGAUUUUAGUGGUU	AACCACUAAAAUCAGUUGCAU	Cleavage		1
hvu-mir-X41-5p	MLOC_10020|MLOC_10020.2	3	16.471	1	21	1590	1610	UUGCAUUUGAUUUUAGUGGUU	AACCACUAAAAUCAGUUGCAU	Cleavage		1
hvu-mir-X41-5p	MLOC_11145|MLOC_11145.3	2	16.941	1	20	1535	1554	UUGCAUUUGAUUUUAGUGGU	ACUGCAAAAAUCAAAUGCAA	Cleavage		1
hvu-mir-X41-5p	MLOC_11145|MLOC_11145.5	2	16.941	1	20	1403	1422	UUGCAUUUGAUUUUAGUGGU	ACUGCAAAAAUCAAAUGCAA	Cleavage		1
hvu-mir-X41-5p	MLOC_11145|MLOC_11145.1	2	16.941	1	20	1561	1580	UUGCAUUUGAUUUUAGUGGU	ACUGCAAAAAUCAAAUGCAA	Cleavage		1
hvu-mir-X41-5p	MLOC_11145|MLOC_11145.2	2	16.941	1	20	1617	1636	UUGCAUUUGAUUUUAGUGGU	ACUGCAAAAAUCAAAUGCAA	Cleavage		1
hvu-mir-X41-5p	MLOC_57705|MLOC_57705.3	3	18.469	1	21	841	861	UUGCAUUUGAUUUUAGUGGUU	AGCCCCUAGAGUCAAAUGUAA	Cleavage		1
hvu-mir-X41-5p	MLOC_57705|MLOC_57705.1	3	18.469	1	21	896	916	UUGCAUUUGAUUUUAGUGGUU	AGCCCCUAGAGUCAAAUGUAA	Cleavage		1
hvu-mir-X41-5p	MLOC_36440|MLOC_36440.2	3	16.55	1	20	1252	1271	UUGCAUUUGAUUUUAGUGGU	AUCACUGGAAUCAAAUUCAA	Cleavage		1
hvu-mir-X41-5p	MLOC_53856|MLOC_53856.6	3	16.078	1	20	1548	1567	UUGCAUUUGAUUUUAGUGGU	AUCAUUAGAAUCAAAUGCUA	Cleavage		1
hvu-mir-X41-5p	MLOC_10889|MLOC_10889.1	3	14.481	1	21	1431	1451	UUGCAUUUGAUUUUAGUGGUU	AACUAGAAAAAUCAAAUGCGA	Cleavage		1
hvu-mir-X41-5p	MLOC_39655|MLOC_39655.1	3	13.146	1	20	1062	1081	UUGCAUUUGAUUUUAGUGGU	CUCAAUAAAAUCAAAUGCGA	Cleavage		1
hvu-mir-X53-1-5p	MLOC_51335|MLOC_51335.1	2.5	15.74	1	20	1552	1571	AUAUUUGACACUAUUUUCUU	GAGAAGAUAGUGUCAAGUAG	Cleavage		1
hvu-mir-X53-1-5p	MLOC_51335|MLOC_51335.2	2.5	15.74	1	20	1528	1547	AUAUUUGACACUAUUUUCUU	GAGAAGAUAGUGUCAAGUAG	Cleavage		1
hvu-mir-X53-1-5p	MLOC_51335|MLOC_51335.3	2.5	15.74	1	20	2092	2111	AUAUUUGACACUAUUUUCUU	GAGAAGAUAGUGUCAAGUAG	Cleavage		1
hvu-mir-X53-1-5p	MLOC_51335|MLOC_51335.4	2.5	15.74	1	20	2157	2176	AUAUUUGACACUAUUUUCUU	GAGAAGAUAGUGUCAAGUAG	Cleavage		1
hvu-mir-X53-1-5p	MLOC_52988|MLOC_52988.2	2.5	21.235	1	20	1124	1143	AUAUUUGACACUAUUUUCUU	AGGGAAAUGCUGUCAAAUAU	Translation		1
hvu-mir-X53-1-5p	MLOC_5657|MLOC_5657.1	2.5	12.362	1	20	1566	1585	AUAUUUGACACUAUUUUCUU	AAAAGAACAGUGUCAAAUAU	Cleavage		1
hvu-mir-X53-1-5p	MLOC_56638|MLOC_56638.2	2.5	15.555	1	20	959	978	AUAUUUGACACUAUUUUCUU	AAGCAGAUAUUGUCAAAUAU	Translation		1
hvu-mir-X53-1-5p	MLOC_56638|MLOC_56638.4	2.5	15.555	1	20	926	945	AUAUUUGACACUAUUUUCUU	AAGCAGAUAUUGUCAAAUAU	Translation		1
hvu-mir-X37-5p	MLOC_11291|MLOC_11291.3	2.5	11.319	1	21	1167	1187	AACUUGUAGAGGUGAUUUGGU	ACAAAAUGACCUUUACAAGUU	Cleavage		1
hvu-mir-X37-5p	MLOC_36799|MLOC_36799.1	3	19.097	1	20	106	125	AACUUGUAGAGGUGAUUUGG	UUAAGUUAUUUCUACAAGUU	Cleavage		1
hvu-mir-X37-5p	MLOC_11318|MLOC_11318.4	3	15.511	1	20	609	628	AACUUGUAGAGGUGAUUUGG	CCAGAGCACUUCAACAAGUU	Cleavage		1
hvu-mir-X11-3p	MLOC_38373|MLOC_38373.1	3	13.713	1	20	310	329	UAUUUCAUCGUCAGAUUUCA	UGAAAUUUGAUUAUGAAAUC	Translation		1
hvu-mir-X11-3p	MLOC_38373|MLOC_38373.2	3	13.713	1	20	300	319	UAUUUCAUCGUCAGAUUUCA	UGAAAUUUGAUUAUGAAAUC	Translation		1
hvu-mir-X11-3p	MLOC_53106|MLOC_53106.1	2.5	17.009	1	20	1414	1433	UAUUUCAUCGUCAGAUUUCA	UGGAUUAUGACGAUGAAAUA	Cleavage		1
hvu-mir-X5-5p	MLOC_30800|MLOC_30800.1	2.5	20.453	1	20	376	395	CGGUUCAGCCGGAGGUAGGG	UCCUACCUCCGGCUGCGCCG	Cleavage		1
hvu-MIR1432-5p	MLOC_16731|MLOC_16731.1	1.5	16.33	1	20	194	213	UUCAGGAGAGAUGACACCGA	UUGGUGUCAUCUCUCCUGAC	Cleavage		1
hvu-MIR1432-5p	MLOC_44581|MLOC_44581.2	3	7.512	1	20	398	417	UUCAGGAGAGAUGACACCGA	UUGAUGUCAUCUCUCCUGGC	Cleavage		1
hvu-mir-X46-3p	MLOC_52907|MLOC_52907.2	3	17.728	1	20	2392	2411	AGGGGAUAAUUCAUGGCGCC	GGCGCCAUGGGUUUUCCCUU	Cleavage		1
hvu-mir-X46-3p	MLOC_52907|MLOC_52907.1	3	17.728	1	20	4491	4510	AGGGGAUAAUUCAUGGCGCC	GGCGCCAUGGGUUUUCCCUU	Cleavage		1
hvu-mir-X46-3p	MLOC_2714|MLOC_2714.2	3	20.123	1	21	5004	5024	AGGGGAUAAUUCAUGGCGCCU	GGGUGUGAUGGAUUAUUCCCU	Cleavage		1
hvu-mir-X46-3p	MLOC_2714|MLOC_2714.3	3	20.123	1	21	5026	5046	AGGGGAUAAUUCAUGGCGCCU	GGGUGUGAUGGAUUAUUCCCU	Cleavage		1
hvu-mir-X46-3p	MLOC_2714|MLOC_2714.1	3	20.123	1	21	5250	5270	AGGGGAUAAUUCAUGGCGCCU	GGGUGUGAUGGAUUAUUCCCU	Cleavage		1
hvu-mir-X46-3p	MLOC_48405|MLOC_48405.3	3	20.342	1	21	619	639	AGGGGAUAAUUCAUGGCGCCU	GGCUGCCAUGUAUUAUCCUCU	Translation		1
hvu-mir-X38-3p	MLOC_10425|MLOC_10425.3	0	20.799	1	21	497	517	UAAUAAGCAUGUCUUCAGAUG	CAUCUGAAGACAUGCUUAUUA	Cleavage		1
hvu-mir-X38-3p	MLOC_10425|MLOC_10425.2	0	20.799	1	21	1382	1402	UAAUAAGCAUGUCUUCAGAUG	CAUCUGAAGACAUGCUUAUUA	Cleavage		1
hvu-mir-X38-3p	MLOC_16156|MLOC_16156.2	2	22.482	1	21	1570	1590	UAAUAAGCAUGUCUUCAGAUG	CAUUUGAAGACUUGUUUAUUA	Translation		1
hvu-mir-X38-3p	MLOC_16156|MLOC_16156.3	2	22.482	1	21	1628	1648	UAAUAAGCAUGUCUUCAGAUG	CAUUUGAAGACUUGUUUAUUA	Translation		1
hvu-mir-X38-3p	MLOC_16156|MLOC_16156.1	2	22.482	1	21	1533	1553	UAAUAAGCAUGUCUUCAGAUG	CAUUUGAAGACUUGUUUAUUA	Translation		1
hvu-mir-X38-3p	MLOC_1443|MLOC_1443.3	3	16.467	1	21	1943	1963	UAAUAAGCAUGUCUUCAGAUG	CAUUUGAAGACAUGUUUGCUA	Cleavage		1
hvu-mir-X38-3p	MLOC_1443|MLOC_1443.9	3	16.467	1	21	2790	2810	UAAUAAGCAUGUCUUCAGAUG	CAUUUGAAGACAUGUUUGCUA	Cleavage		1
hvu-mir-X38-3p	MLOC_57007|MLOC_57007.7	2.5	13.074	1	21	1548	1568	UAAUAAGCAUGUCUUCAGAUG	UAUUUGAAGACAUGCUUGCUA	Cleavage		1
hvu-mir-X38-3p	MLOC_1443|MLOC_1443.2	3	16.467	1	21	2845	2865	UAAUAAGCAUGUCUUCAGAUG	CAUUUGAAGACAUGUUUGCUA	Cleavage		1
hvu-mir-X38-3p	MLOC_57007|MLOC_57007.3	2.5	13.074	1	21	2231	2251	UAAUAAGCAUGUCUUCAGAUG	UAUUUGAAGACAUGCUUGCUA	Cleavage		1
hvu-mir-X38-3p	MLOC_1443|MLOC_1443.7	3	16.467	1	21	3308	3328	UAAUAAGCAUGUCUUCAGAUG	CAUUUGAAGACAUGUUUGCUA	Cleavage		1
hvu-mir-X38-3p	MLOC_1443|MLOC_1443.4	3	16.467	1	21	3510	3530	UAAUAAGCAUGUCUUCAGAUG	CAUUUGAAGACAUGUUUGCUA	Cleavage		1
hvu-mir-X38-3p	MLOC_57007|MLOC_57007.5	2.5	13.074	1	21	2592	2612	UAAUAAGCAUGUCUUCAGAUG	UAUUUGAAGACAUGCUUGCUA	Cleavage		1
hvu-mir-X38-3p	MLOC_31949|MLOC_31949.4	2.5	13.158	1	20	882	901	UAAUAAGCAUGUCUUCAGAU	AUCUGAAGGCAUGCUUUUUG	Cleavage		1
hvu-mir-X38-3p	MLOC_31949|MLOC_31949.1	2.5	13.158	1	20	1069	1088	UAAUAAGCAUGUCUUCAGAU	AUCUGAAGGCAUGCUUUUUG	Cleavage		1
hvu-mir-X38-3p	MLOC_31949|MLOC_31949.6	2.5	13.158	1	20	1281	1300	UAAUAAGCAUGUCUUCAGAU	AUCUGAAGGCAUGCUUUUUG	Cleavage		1
hvu-mir-X38-3p	MLOC_51368|MLOC_51368.1	2	19.683	1	20	417	436	UAAUAAGCAUGUCUUCAGAU	GUCUGAUGACAUGCUUGUUA	Cleavage		1
hvu-mir-X38-3p	MLOC_31949|MLOC_31949.7	2.5	13.158	1	20	1300	1319	UAAUAAGCAUGUCUUCAGAU	AUCUGAAGGCAUGCUUUUUG	Cleavage		1
hvu-mir-X38-3p	MLOC_51368|MLOC_51368.2	2	19.683	1	20	312	331	UAAUAAGCAUGUCUUCAGAU	GUCUGAUGACAUGCUUGUUA	Cleavage		1
hvu-mir-X38-3p	MLOC_31949|MLOC_31949.10	2.5	13.158	1	20	1702	1721	UAAUAAGCAUGUCUUCAGAU	AUCUGAAGGCAUGCUUUUUG	Cleavage		1
hvu-mir-X50-3p	MLOC_37353|MLOC_37353.2	2.5	13.469	1	20	3308	3327	UAUUAUGUCUAAGCAUGUUU	AAAUAUGUUAAGACAUGAUA	Translation		1
hvu-MIR393-5p	MLOC_56088|MLOC_56088.1	2	23.411	1	20	2460	2479	UCCAAAGGGAUCGCAUUGAU	GACAAUGCGAUCCCUUUGGA	Cleavage		1
hvu-MIR393-5p	MLOC_12284|MLOC_12284.2	2.5	16.976	1	21	1839	1859	UCCAAAGGGAUCGCAUUGAUC	GAUUCAUGCGGUCCUUUUGGA	Cleavage		1
hvu-MIR393-5p	MLOC_51300|MLOC_51300.2	2.5	14.54	1	20	633	652	UCCAAAGGGAUCGCAUUGAU	GUUGAUGGGAUCCCUUUGGA	Cleavage		1
hvu-MIR393-5p	MLOC_51300|MLOC_51300.1	2.5	14.54	1	20	673	692	UCCAAAGGGAUCGCAUUGAU	GUUGAUGGGAUCCCUUUGGA	Cleavage		1
hvu-mir-X8-3p	MLOC_12660|MLOC_12660.1	3	23.591	1	22	914	936	UCUUAUACA-GCAGCAACUUUGG	CCAUAGUUGCUGCGUGUAUAAGA	Translation		1
hvu-mir-X42-5p	MLOC_51702|MLOC_51702.3	2	18.792	1	21	101	121	AUGGCAGACUCGACAAGCUGC	GCAGCUUGUGGAGUCUGCCAC	Cleavage		1
hvu-mir-X42-5p	MLOC_52836|MLOC_52836.5	3	23.011	1	21	711	731	AUGGCAGACUCGACAAGCUGC	GCGGAUUUUCGGGUCUGCCAU	Cleavage		1
hvu-mir-X42-5p	MLOC_51702|MLOC_51702.2	3	20.231	1	20	2589	2608	AUGGCAGACUCGACAAGCUG	AAGCUUGUGGAGUCUGCCAC	Cleavage		1
hvu-mir-X101-3p	MLOC_20786|MLOC_20786.3	1	14.184	1	21	815	835	UUUUCGGUACCAUAUUAUCAU	AUGAUGAUAUGGUGCCGAAAA	Cleavage		1
hvu-mir-X101-3p	MLOC_20786|MLOC_20786.4	1	14.184	1	21	815	835	UUUUCGGUACCAUAUUAUCAU	AUGAUGAUAUGGUGCCGAAAA	Cleavage		1
hvu-mir-X101-3p	MLOC_20786|MLOC_20786.2	1	14.184	1	21	875	895	UUUUCGGUACCAUAUUAUCAU	AUGAUGAUAUGGUGCCGAAAA	Cleavage		1
hvu-mir-X101-3p	MLOC_20786|MLOC_20786.1	1	15.418	1	21	783	803	UUUUCGGUACCAUAUUAUCAU	AUGAUGAUAUGGUGCCGAAAA	Cleavage		1
hvu-mir-X101-3p	MLOC_13441|MLOC_13441.1	2	11.544	1	21	824	844	UUUUCGGUACCAUAUUAUCAU	AUAAUAAUAUGUUACCGAAAA	Translation		1
hvu-mir-X101-3p	MLOC_13441|MLOC_13441.2	2	11.544	1	21	782	802	UUUUCGGUACCAUAUUAUCAU	AUAAUAAUAUGUUACCGAAAA	Translation		1
hvu-mir-X101-3p	MLOC_13441|MLOC_13441.3	2	11.544	1	21	750	770	UUUUCGGUACCAUAUUAUCAU	AUAAUAAUAUGUUACCGAAAA	Translation		1
hvu-mir-X101-3p	MLOC_4798|MLOC_4798.9	3	17.673	1	21	158	178	UUUUCGGUACCAUAUUAUCAU	AUGACAAUCUGGUGCCGAAGA	Cleavage		1
hvu-mir-X101-3p	MLOC_4798|MLOC_4798.8	3	17.673	1	21	946	966	UUUUCGGUACCAUAUUAUCAU	AUGACAAUCUGGUGCCGAAGA	Cleavage		1
hvu-mir-X101-3p	MLOC_4798|MLOC_4798.3	3	17.673	1	21	917	937	UUUUCGGUACCAUAUUAUCAU	AUGACAAUCUGGUGCCGAAGA	Cleavage		1
hvu-mir-X101-3p	MLOC_4798|MLOC_4798.6	3	17.673	1	21	828	848	UUUUCGGUACCAUAUUAUCAU	AUGACAAUCUGGUGCCGAAGA	Cleavage		1
hvu-mir-X101-3p	MLOC_4798|MLOC_4798.1	3	17.673	1	21	917	937	UUUUCGGUACCAUAUUAUCAU	AUGACAAUCUGGUGCCGAAGA	Cleavage		1
hvu-mir-X101-3p	MLOC_4798|MLOC_4798.5	3	17.673	1	21	669	689	UUUUCGGUACCAUAUUAUCAU	AUGACAAUCUGGUGCCGAAGA	Cleavage		1
hvu-mir-X101-3p	MLOC_4798|MLOC_4798.7	3	17.673	1	21	946	966	UUUUCGGUACCAUAUUAUCAU	AUGACAAUCUGGUGCCGAAGA	Cleavage		1
hvu-mir-X101-3p	MLOC_4798|MLOC_4798.4	3	17.673	1	21	917	937	UUUUCGGUACCAUAUUAUCAU	AUGACAAUCUGGUGCCGAAGA	Cleavage		1
hvu-mir-X101-3p	MLOC_4798|MLOC_4798.2	3	17.673	1	21	954	974	UUUUCGGUACCAUAUUAUCAU	AUGACAAUCUGGUGCCGAAGA	Cleavage		1
hvu-mir-X43-5p	MLOC_4360|MLOC_4360.1	3	18.762	1	21	526	546	UUAAAUUUCUCCAUAGCAUCA	UGCUGCUAUGGAGAGAUAUAA	Cleavage		1
hvu-mir-X43-5p	MLOC_10201|MLOC_10201.1	3	16.367	1	20	82	101	UUAAAUUUCUCCAUAGCAUC	GAUGCUAGGGAGAAGCUUAA	Cleavage		1
hvu-mir-X43-5p	MLOC_23044|MLOC_23044.1	2.5	18.464	1	20	641	660	UUAAAUUUCUCCAUAGCAUC	GGUUCUAUGUAGAAAUUUAA	Translation		1
hvu-mir-X17-3p	MLOC_35766|MLOC_35766.2	2.5	18.611	1	22	508	530	UUGAAAU-CUGUUGGGCUACGCC	GUUGUAGCUCAACAGCAUUUCAA	Cleavage		1
hvu-mir-X17-3p	MLOC_35766|MLOC_35766.1	2.5	18.611	1	22	510	532	UUGAAAU-CUGUUGGGCUACGCC	GUUGUAGCUCAACAGCAUUUCAA	Cleavage		1
hvu-MIR393a-5p	MLOC_56088|MLOC_56088.1	2	23.813	1	20	2461	2480	UUCCAAAGGGAUCGCAUUGA	ACAAUGCGAUCCCUUUGGAU	Cleavage		1
hvu-MIR393a-5p	MLOC_12284|MLOC_12284.2	2.5	16.859	1	21	1840	1860	UUCCAAAGGGAUCGCAUUGAU	AUUCAUGCGGUCCUUUUGGAA	Cleavage		1
hvu-MIR393a-5p	MLOC_51300|MLOC_51300.2	2.5	14.533	1	21	633	653	UUCCAAAGGGAUCGCAUUGAU	GUUGAUGGGAUCCCUUUGGAG	Cleavage		1
hvu-MIR393a-5p	MLOC_51300|MLOC_51300.1	2.5	14.533	1	21	673	693	UUCCAAAGGGAUCGCAUUGAU	GUUGAUGGGAUCCCUUUGGAG	Cleavage		1
hvu-MIR393a-5p	MLOC_57855|MLOC_57855.1	3	20.139	1	21	3168	3188	UUCCAAAGGGAUCGCAUUGAU	GUUAAUGCAAUCUGUUUGGAA	Cleavage		1
hvu-mir-X106-5p	MLOC_4669|MLOC_4669.1	3	20.015	1	20	1697	1716	AAAUACCCAAUAUCUUGUUC	GGGUAGGGUAUUGGGUGUUU	Cleavage		1
hvu-mir-X106-5p	MLOC_14604|MLOC_14604.10	3	18.434	1	20	2315	2334	AAAUACCCAAUAUCUUGUUC	AGACAGAAUAUUGGGUAUUU	Cleavage		1
hvu-mir-X106-5p	MLOC_14604|MLOC_14604.6	3	18.434	1	20	2547	2566	AAAUACCCAAUAUCUUGUUC	AGACAGAAUAUUGGGUAUUU	Cleavage		1
hvu-mir-X106-5p	MLOC_14604|MLOC_14604.5	3	18.434	1	20	2553	2572	AAAUACCCAAUAUCUUGUUC	AGACAGAAUAUUGGGUAUUU	Cleavage		1
hvu-mir-X106-5p	MLOC_14604|MLOC_14604.4	3	18.434	1	20	2572	2591	AAAUACCCAAUAUCUUGUUC	AGACAGAAUAUUGGGUAUUU	Cleavage		1
hvu-mir-X106-5p	MLOC_14604|MLOC_14604.3	3	18.434	1	20	2637	2656	AAAUACCCAAUAUCUUGUUC	AGACAGAAUAUUGGGUAUUU	Cleavage		1
hvu-mir-X106-5p	MLOC_14604|MLOC_14604.2	3	18.434	1	20	2639	2658	AAAUACCCAAUAUCUUGUUC	AGACAGAAUAUUGGGUAUUU	Cleavage		1
hvu-mir-X106-5p	MLOC_14604|MLOC_14604.8	3	18.434	1	20	2640	2659	AAAUACCCAAUAUCUUGUUC	AGACAGAAUAUUGGGUAUUU	Cleavage		1
hvu-mir-X106-5p	MLOC_14604|MLOC_14604.1	3	18.434	1	20	2649	2668	AAAUACCCAAUAUCUUGUUC	AGACAGAAUAUUGGGUAUUU	Cleavage		1
hvu-mir-X106-5p	MLOC_14604|MLOC_14604.7	3	18.434	1	20	2717	2736	AAAUACCCAAUAUCUUGUUC	AGACAGAAUAUUGGGUAUUU	Cleavage		1
hvu-mir-X106-5p	MLOC_14604|MLOC_14604.9	3	18.434	1	20	3026	3045	AAAUACCCAAUAUCUUGUUC	AGACAGAAUAUUGGGUAUUU	Cleavage		1
hvu-mir-X106-5p	MLOC_54220|MLOC_54220.3	2.5	18.062	1	20	585	604	AAAUACCCAAUAUCUUGUUC	GUACAAGCUGUUGGGUAUUU	Cleavage		1
hvu-mir-X106-5p	MLOC_54220|MLOC_54220.1	2.5	18.062	1	20	589	608	AAAUACCCAAUAUCUUGUUC	GUACAAGCUGUUGGGUAUUU	Cleavage		1
hvu-mir-X14-3p	MLOC_28203|MLOC_28203.1	2.5	16.188	1	20	347	366	UUCAUCGAGUUUUUGCGUCA	UUAUGCAAAAAUUUGAUGAA	Cleavage		1
hvu-mir-X14-3p	MLOC_4164|MLOC_4164.2	3	23.027	1	20	570	589	UUCAUCGAGUUUUUGCGUCA	AGACGGAGAAAUUCGAUGAA	Cleavage		1
hvu-mir-X14-3p	MLOC_4164|MLOC_4164.1	3	23.029	1	20	630	649	UUCAUCGAGUUUUUGCGUCA	AGACGGAGAAAUUCGAUGAA	Cleavage		1
hvu-mir-X49-3p	MLOC_35598|MLOC_35598.3	0	15.823	1	21	415	435	AUUUUCCUUGGUUGAAACAUC	GAUGUUUCAACCAAGGAAAAU	Cleavage		1
hvu-mir-X49-3p	MLOC_35598|MLOC_35598.2	0	15.823	1	21	415	435	AUUUUCCUUGGUUGAAACAUC	GAUGUUUCAACCAAGGAAAAU	Cleavage		2
hvu-mir-X49-3p	MLOC_35598|MLOC_35598.2	0	14.513	1	21	712	732	AUUUUCCUUGGUUGAAACAUC	GAUGUUUCAACCAAGGAAAAU	Cleavage		2
hvu-mir-X49-3p	MLOC_35598|MLOC_35598.1	0	15.823	1	21	586	606	AUUUUCCUUGGUUGAAACAUC	GAUGUUUCAACCAAGGAAAAU	Cleavage		2
hvu-mir-X49-3p	MLOC_35598|MLOC_35598.1	0	15.109	1	21	883	903	AUUUUCCUUGGUUGAAACAUC	GAUGUUUCAACCAAGGAAAAU	Cleavage		2
hvu-mir-X49-3p	MLOC_27319|MLOC_27319.1	0.5	19.561	1	21	474	494	AUUUUCCUUGGUUGAAACAUC	GAUGUUUCAACCAAGGAAAGU	Cleavage		1
hvu-mir-X49-3p	MLOC_26628|MLOC_26628.1	3	18.972	1	21	438	458	AUUUUCCUUGGUUGAAACAUC	GAUGCUUUAAUCAAGGAAAAG	Cleavage		1
hvu-mir-X49-3p	MLOC_19817|MLOC_19817.5	3	15.619	1	21	185	205	AUUUUCCUUGGUUGAAACAUC	GAUGAUUAUACCAAGGAAAAU	Cleavage		1
hvu-mir-X49-3p	MLOC_19817|MLOC_19817.1	3	15.558	1	21	328	348	AUUUUCCUUGGUUGAAACAUC	GAUGAUUAUACCAAGGAAAAU	Cleavage		1
hvu-mir-X49-3p	MLOC_19817|MLOC_19817.2	3	15.619	1	21	355	375	AUUUUCCUUGGUUGAAACAUC	GAUGAUUAUACCAAGGAAAAU	Cleavage		1
hvu-mir-X49-3p	MLOC_13176|MLOC_13176.1	3	20.743	1	20	2539	2558	AUUUUCCUUGGUUGAAACAU	AUGUUUUACCUGAGGAGAAU	Cleavage		1
hvu-mir-X49-3p	MLOC_15792|MLOC_15792.1	2.5	12.959	1	20	919	938	AUUUUCCUUGGUUGAAACAU	AUGUCUGAACCAAGGAAAGU	Cleavage		1
hvu-mir-X1-3p	MLOC_43575|MLOC_43575.6	0.5	20.88	1	20	882	901	AGAAUCUUGAUGAUGCUGCA	UGCAGCAUCAUCAGGAUUCU	Cleavage		1
hvu-mir-X1-3p	MLOC_43575|MLOC_43575.3	0.5	20.88	1	20	998	1017	AGAAUCUUGAUGAUGCUGCA	UGCAGCAUCAUCAGGAUUCU	Cleavage		1
hvu-mir-X1-3p	MLOC_43575|MLOC_43575.5	0.5	20.88	1	20	1044	1063	AGAAUCUUGAUGAUGCUGCA	UGCAGCAUCAUCAGGAUUCU	Cleavage		1
hvu-mir-X1-3p	MLOC_43575|MLOC_43575.4	0.5	20.88	1	20	1057	1076	AGAAUCUUGAUGAUGCUGCA	UGCAGCAUCAUCAGGAUUCU	Cleavage		1
hvu-mir-X1-3p	MLOC_43575|MLOC_43575.7	0.5	20.88	1	20	1187	1206	AGAAUCUUGAUGAUGCUGCA	UGCAGCAUCAUCAGGAUUCU	Cleavage		1
hvu-mir-X1-3p	MLOC_43575|MLOC_43575.1	0.5	20.88	1	20	1257	1276	AGAAUCUUGAUGAUGCUGCA	UGCAGCAUCAUCAGGAUUCU	Cleavage		1
hvu-mir-X1-3p	MLOC_43575|MLOC_43575.2	0.5	20.88	1	20	2345	2364	AGAAUCUUGAUGAUGCUGCA	UGCAGCAUCAUCAGGAUUCU	Cleavage		1
hvu-mir-X1-3p	MLOC_43041|MLOC_43041.1	2.5	20.094	1	20	1062	1081	AGAAUCUUGAUGAUGCUGCA	AGCAGCAUCAUCAGGAUUCC	Cleavage		1
hvu-mir-X1-3p	MLOC_43041|MLOC_43041.5	2.5	20.094	1	20	1066	1085	AGAAUCUUGAUGAUGCUGCA	AGCAGCAUCAUCAGGAUUCC	Cleavage		1
hvu-mir-X1-3p	MLOC_43041|MLOC_43041.4	2.5	20.094	1	20	1213	1232	AGAAUCUUGAUGAUGCUGCA	AGCAGCAUCAUCAGGAUUCC	Cleavage		1
hvu-mir-X1-3p	MLOC_43138|MLOC_43138.1	3	22.737	1	21	33	53	AGAAUCUUGAUGAUGCUGCAU	AUGCUGCAACAUCGAGGUUCU	Cleavage		1
hvu-mir-X45-3p	MLOC_52217|MLOC_52217.1	2	23.619	1	21	1755	1775	CGUCAAUUAAUUCGGGUUGGA	UCCAAUCCAAAUUAAUUGAUG	Cleavage		1
hvu-mir-X45-3p	MLOC_10331|MLOC_10331.5	3	13.96	1	21	2586	2606	CGUCAAUUAAUUCGGGUUGGA	UUCGUCCGGAAUUAAUUGACG	Cleavage		1
hvu-mir-X45-3p	MLOC_10331|MLOC_10331.6	3	13.96	1	21	2646	2666	CGUCAAUUAAUUCGGGUUGGA	UUCGUCCGGAAUUAAUUGACG	Cleavage		1
hvu-mir-X45-3p	MLOC_10331|MLOC_10331.1	3	13.96	1	21	2667	2687	CGUCAAUUAAUUCGGGUUGGA	UUCGUCCGGAAUUAAUUGACG	Cleavage		1
hvu-mir-X45-3p	MLOC_10331|MLOC_10331.2	3	13.96	1	21	2771	2791	CGUCAAUUAAUUCGGGUUGGA	UUCGUCCGGAAUUAAUUGACG	Cleavage		1
hvu-mir-X45-3p	MLOC_10331|MLOC_10331.3	3	13.96	1	21	2771	2791	CGUCAAUUAAUUCGGGUUGGA	UUCGUCCGGAAUUAAUUGACG	Cleavage		1
hvu-mir-X45-3p	MLOC_38109|MLOC_38109.7	3	16.341	1	20	904	923	CGUCAAUUAAUUCGGGUUGG	CCAACCCAAAUUAAUUGGGG	Cleavage		1
hvu-mir-X45-3p	MLOC_38109|MLOC_38109.8	3	16.341	1	20	947	966	CGUCAAUUAAUUCGGGUUGG	CCAACCCAAAUUAAUUGGGG	Cleavage		1
hvu-mir-X45-3p	MLOC_38109|MLOC_38109.9	3	16.341	1	20	947	966	CGUCAAUUAAUUCGGGUUGG	CCAACCCAAAUUAAUUGGGG	Cleavage		1
hvu-mir-X40-3p	MLOC_37523|MLOC_37523.1	2	12.393	1	21	1938	1958	AUUUUCUUCCCUUGGUCCGUU	AAUGCACCAAGGGAGGAAAAU	Cleavage		1
hvu-mir-X40-3p	MLOC_40038|MLOC_40038.4	2.5	19.906	1	21	1638	1658	AUUUUCUUCCCUUGGUCCGUU	AAUGGACCAAGCAAAGAAAAU	Translation		1
hvu-mir-X40-3p	MLOC_40038|MLOC_40038.6	2.5	19.906	1	21	1624	1644	AUUUUCUUCCCUUGGUCCGUU	AAUGGACCAAGCAAAGAAAAU	Translation		1
hvu-mir-X40-3p	MLOC_40038|MLOC_40038.3	2.5	19.906	1	21	2024	2044	AUUUUCUUCCCUUGGUCCGUU	AAUGGACCAAGCAAAGAAAAU	Translation		1
hvu-mir-X40-3p	MLOC_40038|MLOC_40038.2	2.5	19.906	1	21	2061	2081	AUUUUCUUCCCUUGGUCCGUU	AAUGGACCAAGCAAAGAAAAU	Translation		1
hvu-mir-X40-3p	MLOC_40038|MLOC_40038.1	2.5	19.906	1	21	2365	2385	AUUUUCUUCCCUUGGUCCGUU	AAUGGACCAAGCAAAGAAAAU	Translation		1
hvu-mir-X40-3p	MLOC_22262|MLOC_22262.1	2.5	15.652	1	20	295	314	AUUUUCUUCCCUUGGUCCGU	AUGGAUCUAGGGGAGAAAAU	Cleavage		1
hvu-mir-X40-3p	MLOC_22262|MLOC_22262.2	2.5	15.652	1	20	895	914	AUUUUCUUCCCUUGGUCCGU	AUGGAUCUAGGGGAGAAAAU	Cleavage		1
hvu-mir-X40-3p	MLOC_22262|MLOC_22262.3	2.5	15.652	1	20	895	914	AUUUUCUUCCCUUGGUCCGU	AUGGAUCUAGGGGAGAAAAU	Cleavage		1
hvu-mir-X40-3p	MLOC_10466|MLOC_10466.1	2.5	21.531	1	20	838	857	AUUUUCUUCCCUUGGUCCGU	AUGGACCAAGGGUGGAAGAU	Cleavage		1
hvu-mir-X40-3p	MLOC_55672|MLOC_55672.2	2.5	20.278	1	20	3486	3505	AUUUUCUUCCCUUGGUCCGU	AUGGGCCAAUGGAAGAAAGU	Translation		1
hvu-mir-X40-3p	MLOC_55672|MLOC_55672.4	2.5	20.278	1	20	3477	3496	AUUUUCUUCCCUUGGUCCGU	AUGGGCCAAUGGAAGAAAGU	Translation		1
hvu-mir-X40-3p	MLOC_34565|MLOC_34565.5	3	21.742	1	21	856	876	AUUUUCUUCCCUUGGUCCGUU	AAUGGGGAAAGGGAAGAAAAU	Cleavage		1
hvu-mir-X40-3p	MLOC_34565|MLOC_34565.1	3	21.742	1	21	1097	1117	AUUUUCUUCCCUUGGUCCGUU	AAUGGGGAAAGGGAAGAAAAU	Cleavage		1
hvu-mir-X40-3p	MLOC_34565|MLOC_34565.4	3	21.742	1	21	847	867	AUUUUCUUCCCUUGGUCCGUU	AAUGGGGAAAGGGAAGAAAAU	Cleavage		1
hvu-mir-X40-3p	MLOC_34565|MLOC_34565.2	3	21.742	1	21	1067	1087	AUUUUCUUCCCUUGGUCCGUU	AAUGGGGAAAGGGAAGAAAAU	Cleavage		1
hvu-mir-X40-3p	MLOC_34565|MLOC_34565.3	3	21.742	1	21	1054	1074	AUUUUCUUCCCUUGGUCCGUU	AAUGGGGAAAGGGAAGAAAAU	Cleavage		1
hvu-mir-X40-3p	MLOC_34565|MLOC_34565.6	3	21.742	1	21	483	503	AUUUUCUUCCCUUGGUCCGUU	AAUGGGGAAAGGGAAGAAAAU	Cleavage		1
hvu-MIR169w-3p	MLOC_54549|MLOC_54549.1	3	24.309	1	20	243	262	AGGCGGUCACCUUGGCUAGC	GCUAGCCAGGGUGUCCGCCA	Cleavage		1
hvu-MIR169w-3p	MLOC_13796|MLOC_13796.2	3	22.576	1	20	256	275	AGGCGGUCACCUUGGCUAGC	GCUGGCCGAGGUCACCGCCG	Cleavage		1
hvu-mir-X13-3p	MLOC_10575|MLOC_10575.1	2	24.418	1	20	1189	1208	AAGGCUGUUUUCAUGGCCUG	CAGGCCAUGCAAAUGGCCUU	Translation		1
hvu-mir-X13-3p	MLOC_57007|MLOC_57007.5	3	23.117	1	21	1380	1400	AAGGCUGUUUUCAUGGCCUGA	UCAAGCCAUUGAAACAGCUUU	Cleavage		1
hvu-mir-X13-3p	MLOC_4738|MLOC_4738.4	3	22.371	1	20	1124	1143	AAGGCUGUUUUCAUGGCCUG	CAGGCCAUGGAAUCAGCAUU	Cleavage		1
hvu-mir-X13-3p	MLOC_4738|MLOC_4738.5	3	22.371	1	20	1331	1350	AAGGCUGUUUUCAUGGCCUG	CAGGCCAUGGAAUCAGCAUU	Cleavage		1
hvu-mir-X13-3p	MLOC_4738|MLOC_4738.7	3	19.067	1	20	968	987	AAGGCUGUUUUCAUGGCCUG	CAGGCCAUGGAAUCAGCAUU	Cleavage		1
hvu-mir-X13-3p	MLOC_4738|MLOC_4738.6	3	19.067	1	20	1684	1703	AAGGCUGUUUUCAUGGCCUG	CAGGCCAUGGAAUCAGCAUU	Cleavage		1
hvu-mir-X13-3p	MLOC_4738|MLOC_4738.2	3	22.371	1	20	2362	2381	AAGGCUGUUUUCAUGGCCUG	CAGGCCAUGGAAUCAGCAUU	Cleavage		1
hvu-mir-X13-3p	MLOC_4738|MLOC_4738.3	3	22.371	1	20	2458	2477	AAGGCUGUUUUCAUGGCCUG	CAGGCCAUGGAAUCAGCAUU	Cleavage		1
hvu-mir-X13-3p	MLOC_10022|MLOC_10022.1	3	12.461	1	20	750	769	AAGGCUGUUUUCAUGGCCUG	CAGGCAAAGAAGACAGCUUU	Cleavage		1
hvu-mir-X32-3p	MLOC_37025|MLOC_37025.8	2	16.707	1	20	4519	4538	AGUCCUCGUGUUGCAUUCCC	GGGGAUGCAACAAGAGGGCU	Cleavage		1
hvu-mir-X32-3p	MLOC_37025|MLOC_37025.3	2	17.255	1	20	4736	4755	AGUCCUCGUGUUGCAUUCCC	GGGGAUGCAACAAGAGGGCU	Cleavage		1
hvu-mir-X48-3p	MLOC_52099|MLOC_52099.13	2	11.074	1	20	367	386	AUAAUCUGUGAUUGGAGAGA	UUUUUUCAAUCGCAGAUUAU	Cleavage		1
hvu-mir-X48-3p	MLOC_52099|MLOC_52099.8	2	11.074	1	20	400	419	AUAAUCUGUGAUUGGAGAGA	UUUUUUCAAUCGCAGAUUAU	Cleavage		1
hvu-mir-X48-3p	MLOC_52099|MLOC_52099.11	2	11.074	1	20	296	315	AUAAUCUGUGAUUGGAGAGA	UUUUUUCAAUCGCAGAUUAU	Cleavage		1
hvu-mir-X48-3p	MLOC_52099|MLOC_52099.10	2	11.074	1	20	296	315	AUAAUCUGUGAUUGGAGAGA	UUUUUUCAAUCGCAGAUUAU	Cleavage		1
hvu-mir-X48-3p	MLOC_52099|MLOC_52099.1	2	11.074	1	20	109	128	AUAAUCUGUGAUUGGAGAGA	UUUUUUCAAUCGCAGAUUAU	Cleavage		1
hvu-mir-X48-3p	MLOC_52099|MLOC_52099.3	2	11.074	1	20	329	348	AUAAUCUGUGAUUGGAGAGA	UUUUUUCAAUCGCAGAUUAU	Cleavage		1
hvu-mir-X48-3p	MLOC_52099|MLOC_52099.4	2	11.074	1	20	329	348	AUAAUCUGUGAUUGGAGAGA	UUUUUUCAAUCGCAGAUUAU	Cleavage		1
hvu-mir-X48-3p	MLOC_52099|MLOC_52099.6	2	11.074	1	20	329	348	AUAAUCUGUGAUUGGAGAGA	UUUUUUCAAUCGCAGAUUAU	Cleavage		1
hvu-mir-X48-3p	MLOC_52099|MLOC_52099.7	2	11.074	1	20	367	386	AUAAUCUGUGAUUGGAGAGA	UUUUUUCAAUCGCAGAUUAU	Cleavage		1
hvu-mir-X48-3p	MLOC_19352|MLOC_19352.1	2.5	20.252	1	20	1265	1284	AUAAUCUGUGAUUGGAGAGA	CCUCUUCAAUCAAAGAUUAU	Cleavage		1
hvu-mir-X48-3p	MLOC_19352|MLOC_19352.2	2.5	20.252	1	20	2243	2262	AUAAUCUGUGAUUGGAGAGA	CCUCUUCAAUCAAAGAUUAU	Cleavage		1
hvu-mir-X48-3p	MLOC_19352|MLOC_19352.3	2.5	20.252	1	20	2552	2571	AUAAUCUGUGAUUGGAGAGA	CCUCUUCAAUCAAAGAUUAU	Cleavage		1
hvu-mir-X48-3p	MLOC_12376|MLOC_12376.1	3	16.217	1	20	1343	1362	AUAAUCUGUGAUUGGAGAGA	UUUGUCCAAUUACAGAUUAC	Cleavage		1
hvu-mir-X48-3p	MLOC_12376|MLOC_12376.3	3	16.217	1	20	1432	1451	AUAAUCUGUGAUUGGAGAGA	UUUGUCCAAUUACAGAUUAC	Cleavage		1
hvu-mir-X48-3p	MLOC_12376|MLOC_12376.2	3	16.217	1	20	2636	2655	AUAAUCUGUGAUUGGAGAGA	UUUGUCCAAUUACAGAUUAC	Cleavage		1
hvu-mir-X48-3p	MLOC_13471|MLOC_13471.2	2.5	10.18	1	20	88	106	AUAAUCUGUGAUUGGAGAGA	UCUCUCCAAUC-CAGAUUGU	Translation		1
hvu-mir-X53-1-3p	MLOC_58209|MLOC_58209.3	1.5	13.674	1	20	806	825	AGAAAAUAGUGUUAAAUAUC	GAUAUGUAAUACUAUUUUCU	Cleavage		1
hvu-mir-X53-1-3p	MLOC_11390|MLOC_11390.8	2.5	17.159	1	20	976	995	AGAAAAUAGUGUUAAAUAUC	CUUAUUUAACACUAUUUUUU	Cleavage		1
hvu-mir-X53-1-3p	MLOC_4605|MLOC_4605.1	3	14.561	1	20	139	158	AGAAAAUAGUGUUAAAUAUC	CAUAUUUUGCACUAUUUUUU	Cleavage		1
hvu-mir-X53-1-3p	MLOC_13456|MLOC_13456.4	3	21.757	1	20	118	137	AGAAAAUAGUGUUAAAUAUC	GAUGUUUAGUAGUGUUUUCU	Translation		1
hvu-mir-X53-1-3p	MLOC_37089|MLOC_37089.1	3	19.078	1	20	2788	2807	AGAAAAUAGUGUUAAAUAUC	GAAAUUUGACACUAAUUUCU	Cleavage		1
hvu-mir-X28-5p	MLOC_4671|MLOC_4671.1	3	14.581	1	21	7	27	AUUUGAAUUCUGACGCAAAAA	UUUUUGGUUCAAAAUUCAAAU	Translation		1
hvu-mir-X28-5p	MLOC_4671|MLOC_4671.2	3	11.499	1	21	29	49	AUUUGAAUUCUGACGCAAAAA	UUUUUGGUUCAAAAUUCAAAU	Translation		1
hvu-MIR395o-5p	MLOC_4611|MLOC_4611.5	2.5	17.078	1	20	797	816	GUUCUCUUCAAGCACUUCAG	UUGAAGUUGUUGAAGAGAAC	Cleavage		1
hvu-MIR395o-5p	MLOC_4611|MLOC_4611.4	2.5	17.078	1	20	913	932	GUUCUCUUCAAGCACUUCAG	UUGAAGUUGUUGAAGAGAAC	Cleavage		1
hvu-MIR395o-5p	MLOC_4611|MLOC_4611.2	2.5	17.078	1	20	1117	1136	GUUCUCUUCAAGCACUUCAG	UUGAAGUUGUUGAAGAGAAC	Cleavage		1
hvu-MIR395o-5p	MLOC_22407|MLOC_22407.2	2.5	16.282	1	20	1231	1250	GUUCUCUUCAAGCACUUCAG	CUGAAGUCCCUGAAGAGGAC	Translation		1
hvu-MIR395o-5p	MLOC_4611|MLOC_4611.1	2.5	17.078	1	20	1260	1279	GUUCUCUUCAAGCACUUCAG	UUGAAGUUGUUGAAGAGAAC	Cleavage		1
hvu-mir-X51-3p	MLOC_19772|MLOC_19772.1	2.5	13.837	1	21	1207	1227	AACAACAAGUAUUAUGGUACA	UGUACCAUAAUACUUGUUGGA	Cleavage		1
hvu-mir-X51-3p	MLOC_19772|MLOC_19772.2	2.5	13.837	1	21	1452	1472	AACAACAAGUAUUAUGGUACA	UGUACCAUAAUACUUGUUGGA	Cleavage		1
hvu-mir-X51-3p	MLOC_21359|MLOC_21359.1	2	17.578	1	21	844	864	AACAACAAGUAUUAUGGUACA	UGUAUCAUAAUAUUUGUUGUG	Cleavage		1
hvu-mir-X50-5p	MLOC_16158|MLOC_16158.1	1.5	12.775	1	21	1327	1347	AAUAUGCUUAGGUGUAAUAAA	UUUAUUGCACCUAAGCAUAUA	Cleavage		1
hvu-mir-X50-5p	MLOC_16158|MLOC_16158.2	1.5	12.775	1	21	1330	1350	AAUAUGCUUAGGUGUAAUAAA	UUUAUUGCACCUAAGCAUAUA	Cleavage		1
hvu-mir-X50-5p	MLOC_16158|MLOC_16158.3	1.5	12.775	1	21	1849	1869	AAUAUGCUUAGGUGUAAUAAA	UUUAUUGCACCUAAGCAUAUA	Cleavage		1
hvu-mir-X50-5p	MLOC_10425|MLOC_10425.3	1.5	20.7	1	20	512	531	AAUAUGCUUAGGUGUAAUAA	UUAUUAUAUCUAAGCAUGUU	Cleavage		1
hvu-mir-X50-5p	MLOC_10425|MLOC_10425.2	1.5	20.7	1	20	1397	1416	AAUAUGCUUAGGUGUAAUAA	UUAUUAUAUCUAAGCAUGUU	Cleavage		1
hvu-mir-X50-5p	MLOC_31061|MLOC_31061.2	2.5	18.363	1	21	1005	1025	AAUAUGCUUAGGUGUAAUAAA	UUUAUUAUAUCUAAGCAUCUU	Cleavage		1
hvu-mir-X50-5p	MLOC_31061|MLOC_31061.1	2.5	18.363	1	21	1021	1041	AAUAUGCUUAGGUGUAAUAAA	UUUAUUAUAUCUAAGCAUCUU	Cleavage		1
hvu-mir-X50-5p	MLOC_11485|MLOC_11485.1	2	16.271	1	21	457	477	AAUAUGCUUAGGUGUAAUAAA	UUUCUUAUACCUAAGUAUAUU	Cleavage		1
hvu-mir-X50-5p	MLOC_5552|MLOC_5552.9	3	17.628	1	21	718	738	AAUAUGCUUAGGUGUAAUAAA	UUUAUUGUACCUUGGUAUAUU	Translation		1
hvu-mir-X50-5p	MLOC_5552|MLOC_5552.6	3	17.628	1	21	1365	1385	AAUAUGCUUAGGUGUAAUAAA	UUUAUUGUACCUUGGUAUAUU	Translation		1
hvu-mir-X50-5p	MLOC_5552|MLOC_5552.1	3	17.628	1	21	1592	1612	AAUAUGCUUAGGUGUAAUAAA	UUUAUUGUACCUUGGUAUAUU	Translation		1
hvu-mir-X50-5p	MLOC_5552|MLOC_5552.2	3	17.628	1	21	1579	1599	AAUAUGCUUAGGUGUAAUAAA	UUUAUUGUACCUUGGUAUAUU	Translation		1
hvu-mir-X50-5p	MLOC_1443|MLOC_1443.3	3	17.015	1	21	1957	1977	AAUAUGCUUAGGUGUAAUAAA	UUUGCUAUAUCUAAGUAUAUU	Cleavage		1
hvu-mir-X50-5p	MLOC_5552|MLOC_5552.5	3	17.628	1	21	1572	1592	AAUAUGCUUAGGUGUAAUAAA	UUUAUUGUACCUUGGUAUAUU	Translation		1
hvu-mir-X50-5p	MLOC_1443|MLOC_1443.9	3	17.015	1	21	2804	2824	AAUAUGCUUAGGUGUAAUAAA	UUUGCUAUAUCUAAGUAUAUU	Cleavage		1
hvu-mir-X50-5p	MLOC_1443|MLOC_1443.2	3	17.015	1	21	2859	2879	AAUAUGCUUAGGUGUAAUAAA	UUUGCUAUAUCUAAGUAUAUU	Cleavage		1
hvu-mir-X50-5p	MLOC_1443|MLOC_1443.7	3	17.015	1	21	3322	3342	AAUAUGCUUAGGUGUAAUAAA	UUUGCUAUAUCUAAGUAUAUU	Cleavage		1
hvu-mir-X50-5p	MLOC_1443|MLOC_1443.4	3	17.015	1	21	3524	3544	AAUAUGCUUAGGUGUAAUAAA	UUUGCUAUAUCUAAGUAUAUU	Cleavage		1
hvu-mir-X50-5p	MLOC_57619|MLOC_57619.1	3	21.069	1	20	1624	1643	AAUAUGCUUAGGUGUAAUAA	UUAUUGUAUCUGAGCAUAUA	Cleavage		1
hvu-mir-X50-5p	MLOC_57619|MLOC_57619.3	3	21.069	1	20	1610	1629	AAUAUGCUUAGGUGUAAUAA	UUAUUGUAUCUGAGCAUAUA	Cleavage		1
hvu-mir-X50-5p	MLOC_57619|MLOC_57619.6	3	21.069	1	20	1560	1579	AAUAUGCUUAGGUGUAAUAA	UUAUUGUAUCUGAGCAUAUA	Cleavage		1
hvu-mir-X50-5p	MLOC_57619|MLOC_57619.5	3	21.069	1	20	1560	1579	AAUAUGCUUAGGUGUAAUAA	UUAUUGUAUCUGAGCAUAUA	Cleavage		1
hvu-mir-X50-5p	MLOC_30912|MLOC_30912.1	3	17.699	1	21	2687	2707	AAUAUGCUUAGGUGUAAUAAA	UUUAGUUCAUCUAAGCAUGUU	Cleavage		1
hvu-mir-X50-5p	MLOC_30912|MLOC_30912.6	3	17.699	1	21	2783	2803	AAUAUGCUUAGGUGUAAUAAA	UUUAGUUCAUCUAAGCAUGUU	Cleavage		1
hvu-mir-X116-3p	MLOC_52822|MLOC_52822.7	3	19.365	1	21	1084	1104	UCUUAGACUAGCAUCUUAGCA	UGCUGAGAUGCUAUUCUAUGA	Cleavage		1
hvu-mir-X116-3p	MLOC_52822|MLOC_52822.6	3	19.365	1	21	1209	1229	UCUUAGACUAGCAUCUUAGCA	UGCUGAGAUGCUAUUCUAUGA	Cleavage		1
hvu-mir-X116-3p	MLOC_52822|MLOC_52822.4	3	19.365	1	21	1859	1879	UCUUAGACUAGCAUCUUAGCA	UGCUGAGAUGCUAUUCUAUGA	Cleavage		1
hvu-mir-X116-3p	MLOC_52822|MLOC_52822.5	3	19.365	1	21	1859	1879	UCUUAGACUAGCAUCUUAGCA	UGCUGAGAUGCUAUUCUAUGA	Cleavage		1
hvu-mir-X116-3p	MLOC_52822|MLOC_52822.3	3	19.365	1	21	1859	1879	UCUUAGACUAGCAUCUUAGCA	UGCUGAGAUGCUAUUCUAUGA	Cleavage		1
hvu-mir-X116-3p	MLOC_52822|MLOC_52822.2	3	19.365	1	21	1888	1908	UCUUAGACUAGCAUCUUAGCA	UGCUGAGAUGCUAUUCUAUGA	Cleavage		1
hvu-mir-X116-3p	MLOC_52822|MLOC_52822.1	3	19.365	1	21	1888	1908	UCUUAGACUAGCAUCUUAGCA	UGCUGAGAUGCUAUUCUAUGA	Cleavage		1
hvu-mir-X103-3p	MLOC_5181|MLOC_5181.1	2.5	21.551	1	20	526	545	AAGCAUUGGCUGUUCGUCUU	AAGGCAAACAGCCGAUGUUU	Cleavage		1
hvu-mir-X103-3p	MLOC_52636|MLOC_52636.2	2.5	21.11	1	20	984	1003	AAGCAUUGGCUGUUCGUCUU	AGGACGGACAUCCAAUGUUU	Translation		1
hvu-mir-X103-3p	MLOC_27623|MLOC_27623.1	3	19.891	1	20	602	621	AAGCAUUGGCUGUUCGUCUU	AGCACGAAUAGCGAAUGCUU	Cleavage		1
hvu-mir-X25-3p	MLOC_54387|MLOC_54387.1	3	20.255	1	20	219	238	CGUCGUCGACAUGGCCGGUA	GACCGGCCAUGUCAACGGCG	Cleavage		1
hvu-mir-X25-3p	MLOC_34006|MLOC_34006.2	2.5	22.414	1	20	1006	1025	CGUCGUCGACAUGGCCGGUA	UAACGCCUAUGUCGACGACG	Cleavage		1
hvu-mir-X25-3p	MLOC_34006|MLOC_34006.1	2.5	19.628	1	20	874	893	CGUCGUCGACAUGGCCGGUA	UAACGCCUAUGUCGACGACG	Cleavage		1
