# Supplementary material for: Generation of different sizes and classes of small RNAs in barley is locus, chromosome and/or cultivar-dependent
Source: BMC Genomics. 2016 Sep 15;17:735. doi: 10.1186/s12864-016-3023-5 (PMC5025612; doi:10.1186/s12864-016-3023-5)
Supplement: Additional file 11: Table S9. — Targets of up-regulated miRNAs in Pallas. (XLSX 16 kb) [file 12864_2016_3023_MOESM11_ESM.xlsx]

## Sheet: Pallas_upregulate miRNA_target
miRNA_Acc.	Target_Acc.	Expectation	UPE	miRNA_start	miRNA_end	Target_start	Target_end	miRNA_aligned_fragment	Target_aligned_fragment	Inhibition	Target_Desc.	multiplicity
hvu-MIR169a-3p	MLOC_74781|MLOC_74781.1	2.5	24.727	1	21	163	183	CGGCAAGCUGUCCUUGGCUAC	GUAGCCAUGGCCAGCUUGCUG	Translation		1
hvu-MIR169a-3p	MLOC_55949|MLOC_55949.1	3	21.132	1	20	895	914	CGGCAAGCUGUCCUUGGCUA	UGGCUGAGGGCAACUUGCCG	Cleavage		1
hvu-mir-X115-3p	MLOC_68459|MLOC_68459.1	2.5	15.012	1	20	1408	1427	GGCGGCAUGGGGAUGUCAAA	UUUGAUAUCUCCAUGCCUCC	Cleavage		1
hvu-mir-X115-3p	MLOC_67220|MLOC_67220.2	2.5	24.894	1	20	2329	2348	GGCGGCAUGGGGAUGUCAAA	UUUGAAAUCUCCGUGCCGUC	Cleavage		1
hvu-mir-X115-3p	MLOC_67220|MLOC_67220.1	2.5	23.519	1	20	666	685	GGCGGCAUGGGGAUGUCAAA	UUUGAAAUCUCCGUGCCGUC	Cleavage		1
hvu-mir-X115-3p	MLOC_65034|MLOC_65034.1	2.5	21.419	1	20	801	820	GGCGGCAUGGGGAUGUCAAA	UUUGACAACGCCAUGCUGCC	Translation		1
hvu-mir-X115-3p	MLOC_65034|MLOC_65034.2	2.5	21.419	1	20	626	645	GGCGGCAUGGGGAUGUCAAA	UUUGACAACGCCAUGCUGCC	Translation		1
hvu-mir-X16-5p	MLOC_58934|MLOC_58934.1	2.5	6.612	1	21	69	89	UCUUGGAUAGAUAGAGAGGGA	UCUCUCUCUCUCAAUCCAAGA	Translation		1
hvu-mir-X16-5p	MLOC_55283|MLOC_55283.1	3	14.605	1	20	1903	1922	UCUUGGAUAGAUAGAGAGGG	CUUUCUCUACUUAUCCAAGG	Translation		1
hvu-MIR164g-5p	MLOC_64240|MLOC_64240.2	1	18.317	1	20	796	815	UGGAGAAGCAGGGCACGUGC	GCAAGUGCCCUGCUUCUCCA	Cleavage		1
hvu-MIR164g-5p	MLOC_64240|MLOC_64240.3	1	18.317	1	20	437	456	UGGAGAAGCAGGGCACGUGC	GCAAGUGCCCUGCUUCUCCA	Cleavage		1
hvu-MIR164g-5p	MLOC_74277|MLOC_74277.1	1.5	15.547	1	20	929	948	UGGAGAAGCAGGGCACGUGC	GGACGUGCUCUGCUUCUCCA	Cleavage		1
hvu-MIR164g-5p	MLOC_74277|MLOC_74277.2	1.5	15.547	1	20	300	319	UGGAGAAGCAGGGCACGUGC	GGACGUGCUCUGCUUCUCCA	Cleavage		1
hvu-MIR164g-5p	MLOC_9891|MLOC_9891.1	3	15.171	1	20	261	280	UGGAGAAGCAGGGCACGUGC	ACACGUGCUCUGUUUCUCUG	Cleavage		1
hvu-MIR164g-5p	MLOC_61029|MLOC_61029.1	3	16.405	1	20	304	323	UGGAGAAGCAGGGCACGUGC	CUACGUGCUCAGCUUCUCCA	Translation		1
hvu-MIR164g-5p	MLOC_61029|MLOC_61029.2	3	16.405	1	20	295	314	UGGAGAAGCAGGGCACGUGC	CUACGUGCUCAGCUUCUCCA	Translation		1
hvu-MIR164g-5p	MLOC_68437|MLOC_68437.1	2.5	18.915	1	20	1050	1069	UGGAGAAGCAGGGCACGUGC	GCAUGUGCCCAACUUCUCCA	Translation		1
hvu-MIR164g-5p	MLOC_6539|MLOC_6539.1	3	24.703	1	20	294	313	UGGAGAAGCAGGGCACGUGC	GCACUUGCCCUGCUUGUCUA	Cleavage		1
hvu-mir-X32-5p	MLOC_80365|MLOC_80365.1	3	22.047	1	21	111	131	GCGAGAGUAGUACUAGGAUGG	CCGUGCUAGUCCUGCUCUCGC	Translation		1
hvu-MIR396-3p	MLOC_7150|MLOC_7150.1	2.5	10.519	1	20	2061	2080	UUCAAUAAAGCUGUGGGAAA	UUUGCCACAGCUUUGUUGAC	Cleavage		1
hvu-MIR167a-5p	MLOC_65088|MLOC_65088.2	3	21.212	1	21	1212	1232	UGAAGCUGCCAGCAUGAUCUA	UGGGUCAUGAUGGCAGUUUUA	Cleavage		1
hvu-MIR167a-5p	MLOC_65088|MLOC_65088.1	3	21.212	1	21	1279	1299	UGAAGCUGCCAGCAUGAUCUA	UGGGUCAUGAUGGCAGUUUUA	Cleavage		1
hvu-mir-X52-5p	MLOC_70481|MLOC_70481.1	3	11.238	1	21	1079	1099	CAGGGAUGGAGCAGAGCAAGG	UUUUGCUUUGUUCCGUCUUUG	Cleavage		1
hvu-mir-X52-5p	MLOC_62792|MLOC_62792.3	2.5	14.207	1	20	1997	2016	CAGGGAUGGAGCAGAGCAAG	CUUUCUCUGUUCCAUCUUUG	Cleavage		1
hvu-mir-X52-5p	MLOC_63548|MLOC_63548.1	3	23.359	1	21	80	100	CAGGGAUGGAGCAGAGCAAGG	CCUUUCUCUUCUCCAUCCCUA	Cleavage		1
hvu-mir-X52-5p	MLOC_55909|MLOC_55909.1	3	9.235	1	21	3546	3566	CAGGGAUGGAGCAGAGCAAGG	UCUUACUCUGCUACAUCUUUG	Translation		1
hvu-MIR528-5p	MLOC_79754|MLOC_79754.1	1.5	10.235	1	21	482	502	UGGAAGGGGCAUGCAGAGGAG	CUCUGCUGCAUGCCCCUUCCA	Cleavage		1
hvu-MIR528-5p	MLOC_60100|MLOC_60100.1	2.5	21.841	1	21	75	95	UGGAAGGGGCAUGCAGAGGAG	CUCUUCUGCUUGCUUCUUCCA	Cleavage		1
hvu-MIR528-5p	MLOC_57716|MLOC_57716.2	2.5	24.992	1	21	395	414	UGGAAGGGGCAUGCAGAGGAG	CUCCUCUGCA-GCCCCUUCCG	Translation		1
hvu-MIR528-5p	MLOC_59393|MLOC_59393.3	3	11.265	1	20	3132	3151	UGGAAGGGGCAUGCAGAGGA	UCCUUUGCAUCUUCCUUCUA	Translation		1
hvu-MIR528-5p	MLOC_59393|MLOC_59393.2	3	11.265	1	20	2595	2614	UGGAAGGGGCAUGCAGAGGA	UCCUUUGCAUCUUCCUUCUA	Translation		1
hvu-MIR528-5p	MLOC_59393|MLOC_59393.1	3	11.265	1	20	2384	2403	UGGAAGGGGCAUGCAGAGGA	UCCUUUGCAUCUUCCUUCUA	Translation		1
hvu-MIR528-5p	MLOC_59393|MLOC_59393.8	3	11.265	1	20	1981	2000	UGGAAGGGGCAUGCAGAGGA	UCCUUUGCAUCUUCCUUCUA	Translation		1
hvu-MIR528-5p	MLOC_59393|MLOC_59393.4	3	16.875	1	20	2500	2519	UGGAAGGGGCAUGCAGAGGA	UCCUUUGCAUCUUCCUUCUA	Translation		1
hvu-MIR528-5p	MLOC_59393|MLOC_59393.6	3	16.875	1	20	2389	2408	UGGAAGGGGCAUGCAGAGGA	UCCUUUGCAUCUUCCUUCUA	Translation		1
hvu-MIR528-5p	MLOC_59393|MLOC_59393.7	3	16.875	1	20	2339	2358	UGGAAGGGGCAUGCAGAGGA	UCCUUUGCAUCUUCCUUCUA	Translation		1
hvu-MIR528-5p	MLOC_59393|MLOC_59393.13	3	16.875	1	20	2118	2137	UGGAAGGGGCAUGCAGAGGA	UCCUUUGCAUCUUCCUUCUA	Translation		1
hvu-MIR528-5p	MLOC_59393|MLOC_59393.10	3	16.875	1	20	2105	2124	UGGAAGGGGCAUGCAGAGGA	UCCUUUGCAUCUUCCUUCUA	Translation		1
hvu-MIR528-5p	MLOC_59393|MLOC_59393.9	3	16.875	1	20	1981	2000	UGGAAGGGGCAUGCAGAGGA	UCCUUUGCAUCUUCCUUCUA	Translation		1
hvu-MIR169a-3p	MLOC_35028|MLOC_35028.1	2.5	19.409	1	20	116	135	CGGCAAGCUGUCCUUGGCUA	UAGCCAUGGAUAGCUUGCCC	Cleavage		1
hvu-MIR169a-3p	MLOC_22773|MLOC_22773.2	3	19.45	1	21	898	918	CGGCAAGCUGUCCUUGGCUAC	GUUGCUAAGGAGAGCUUGUCG	Translation		1
hvu-MIR169a-3p	MLOC_22773|MLOC_22773.1	3	19.45	1	21	896	916	CGGCAAGCUGUCCUUGGCUAC	GUUGCUAAGGAGAGCUUGUCG	Translation		1
hvu-mir-X115-3p	MLOC_10980|MLOC_10980.1	3	15.996	1	20	308	327	GGCGGCAUGGGGAUGUCAAA	GAUGAUAUUCCCAUGCCGCC	Cleavage		1
hvu-mir-X115-3p	MLOC_10980|MLOC_10980.2	3	15.996	1	20	308	327	GGCGGCAUGGGGAUGUCAAA	GAUGAUAUUCCCAUGCCGCC	Cleavage		1
hvu-mir-X115-3p	MLOC_18343|MLOC_18343.2	3	12.929	1	20	130	149	GGCGGCAUGGGGAUGUCAAA	CAUGGUAUCCCCAUGCCGCC	Cleavage		1
hvu-mir-X115-3p	MLOC_18343|MLOC_18343.5	3	12.929	1	20	125	144	GGCGGCAUGGGGAUGUCAAA	CAUGGUAUCCCCAUGCCGCC	Cleavage		1
hvu-mir-X115-3p	MLOC_18343|MLOC_18343.4	3	12.929	1	20	129	148	GGCGGCAUGGGGAUGUCAAA	CAUGGUAUCCCCAUGCCGCC	Cleavage		1
hvu-mir-X115-3p	MLOC_18343|MLOC_18343.7	3	12.929	1	20	125	144	GGCGGCAUGGGGAUGUCAAA	CAUGGUAUCCCCAUGCCGCC	Cleavage		1
hvu-mir-X115-3p	MLOC_18343|MLOC_18343.3	3	12.929	1	20	130	149	GGCGGCAUGGGGAUGUCAAA	CAUGGUAUCCCCAUGCCGCC	Cleavage		1
hvu-mir-X115-3p	MLOC_18343|MLOC_18343.6	3	12.929	1	20	125	144	GGCGGCAUGGGGAUGUCAAA	CAUGGUAUCCCCAUGCCGCC	Cleavage		1
hvu-mir-X115-3p	MLOC_18343|MLOC_18343.1	3	12.929	1	20	140	159	GGCGGCAUGGGGAUGUCAAA	CAUGGUAUCCCCAUGCCGCC	Cleavage		1
hvu-mir-X115-3p	MLOC_36997|MLOC_36997.2	2.5	15.325	1	20	789	808	GGCGGCAUGGGGAUGUCAAA	UUUGACAUCACCAUGCUGUU	Translation		1
hvu-mir-X115-3p	MLOC_38466|MLOC_38466.3	2.5	21.671	1	20	302	321	GGCGGCAUGGGGAUGUCAAA	UUUGCUAUGCCCAUGCCGCC	Cleavage		1
hvu-mir-X115-3p	MLOC_38466|MLOC_38466.2	2.5	21.671	1	20	536	555	GGCGGCAUGGGGAUGUCAAA	UUUGCUAUGCCCAUGCCGCC	Cleavage		1
hvu-mir-X115-3p	MLOC_38466|MLOC_38466.1	2.5	21.671	1	20	1647	1666	GGCGGCAUGGGGAUGUCAAA	UUUGCUAUGCCCAUGCCGCC	Cleavage		1
hvu-mir-X52-3p	MLOC_13302|MLOC_13302.1	2.5	17.84	1	20	92	111	CUGCACUGCCUCUUCCCUGG	CCAACGAAGAGGCGGUGCAG	Cleavage		1
hvu-mir-X52-3p	MLOC_55102|MLOC_55102.3	3	24.328	1	20	7	27	CUGCACU-GCCUCUUCCCUGG	CCAGGGAGGAGGCUGGUGCAG	Cleavage		1
hvu-mir-X16-5p	MLOC_16847|MLOC_16847.2	3	20.279	1	21	593	613	UCUUGGAUAGAUAGAGAGGGA	UCCCUCUCUAUCUCUCGGAGA	Cleavage		1
hvu-mir-X16-5p	MLOC_16847|MLOC_16847.1	3	20.868	1	21	532	552	UCUUGGAUAGAUAGAGAGGGA	UCCCUCUCUAUCUCUCGGAGA	Cleavage		1
hvu-mir-X16-5p	MLOC_56043|MLOC_56043.1	3	6.2	1	20	2160	2179	UCUUGGAUAGAUAGAGAGGG	UCCUCUUUAUCCAUCCAAGC	Translation		1
hvu-mir-X16-5p	MLOC_11205|MLOC_11205.3	3	21.115	1	20	1531	1550	UCUUGGAUAGAUAGAGAGGG	CCCUUUUUGUCUCUCCAAGG	Cleavage		1
hvu-MIR164g-5p	MLOC_53744|MLOC_53744.1	1	17.258	1	20	1057	1076	UGGAGAAGCAGGGCACGUGC	GCAAGUGCCCUGCUUCUCCA	Cleavage		1
hvu-MIR164g-5p	MLOC_51164|MLOC_51164.2	2	13.429	1	20	841	860	UGGAGAAGCAGGGCACGUGC	GCACGUCCUCUGUUUCUCCA	Cleavage		1
hvu-MIR164g-5p	MLOC_51164|MLOC_51164.1	2	11.833	1	20	969	988	UGGAGAAGCAGGGCACGUGC	GCACGUCCUCUGUUUCUCCA	Cleavage		1
hvu-MIR164g-5p	MLOC_284|MLOC_284.3	3	21.09	1	20	376	395	UGGAGAAGCAGGGCACGUGC	CUACGUGUCCUUCUUCUCCA	Translation		1
hvu-MIR164g-5p	MLOC_284|MLOC_284.1	3	21.09	1	20	1409	1428	UGGAGAAGCAGGGCACGUGC	CUACGUGUCCUUCUUCUCCA	Translation		1
hvu-MIR164g-5p	MLOC_284|MLOC_284.2	3	21.09	1	20	1383	1402	UGGAGAAGCAGGGCACGUGC	CUACGUGUCCUUCUUCUCCA	Translation		1
hvu-mir-X32-5p	MLOC_13936|MLOC_13936.2	3	22.755	1	22	335	356	GCGAGAGUAGUACUAGGAUGGG	UUCAUCCUUGUGAUACUCUUGC	Translation		1
hvu-mir-X32-5p	MLOC_4055|MLOC_4055.2	3	16.807	1	20	1279	1298	GCGAGAGUAGUACUAGGAUG	CAUUCUCGUGCUACUUUUGC	Cleavage		1
hvu-mir-X32-5p	MLOC_4055|MLOC_4055.3	3	16.807	1	20	1279	1298	GCGAGAGUAGUACUAGGAUG	CAUUCUCGUGCUACUUUUGC	Cleavage		1
hvu-mir-X32-5p	MLOC_4055|MLOC_4055.1	3	16.807	1	20	1279	1298	GCGAGAGUAGUACUAGGAUG	CAUUCUCGUGCUACUUUUGC	Cleavage		1
hvu-MIR396-3p	MLOC_13565|MLOC_13565.2	3	17.503	1	20	935	954	UUCAAUAAAGCUGUGGGAAA	UUUCUUACAUUUUUGUUGAA	Translation		1
hvu-MIR167a-5p	MLOC_32993|MLOC_32993.1	3	18.482	1	21	1181	1201	UGAAGCUGCCAGCAUGAUCUA	UGGCUUAUGUUGGCGGCUUCA	Cleavage		1
hvu-MIR167a-5p	MLOC_5326|MLOC_5326.6	3	20.001	1	21	1410	1430	UGAAGCUGCCAGCAUGAUCUA	UAGAUUAUGCUGACAGCAUCA	Translation		1
hvu-MIR167a-5p	MLOC_5326|MLOC_5326.4	3	20.001	1	21	2072	2092	UGAAGCUGCCAGCAUGAUCUA	UAGAUUAUGCUGACAGCAUCA	Translation		1
hvu-MIR167a-5p	MLOC_5326|MLOC_5326.3	3	20.001	1	21	2073	2093	UGAAGCUGCCAGCAUGAUCUA	UAGAUUAUGCUGACAGCAUCA	Translation		1
hvu-MIR167a-5p	MLOC_5326|MLOC_5326.1	3	20.001	1	21	2445	2465	UGAAGCUGCCAGCAUGAUCUA	UAGAUUAUGCUGACAGCAUCA	Translation		1
hvu-MIR167a-5p	MLOC_5326|MLOC_5326.2	3	20.001	1	21	2694	2714	UGAAGCUGCCAGCAUGAUCUA	UAGAUUAUGCUGACAGCAUCA	Translation		1
hvu-MIR167a-5p	MLOC_37459|MLOC_37459.5	3	11.202	1	20	2684	2703	UGAAGCUGCCAGCAUGAUCU	AGAUUAUGCUAGCAGCUUAA	Translation		1
hvu-MIR167a-5p	MLOC_37459|MLOC_37459.3	3	11.202	1	20	2679	2698	UGAAGCUGCCAGCAUGAUCU	AGAUUAUGCUAGCAGCUUAA	Translation		1
hvu-MIR167a-5p	MLOC_37459|MLOC_37459.2	3	11.202	1	20	3366	3385	UGAAGCUGCCAGCAUGAUCU	AGAUUAUGCUAGCAGCUUAA	Translation		1
hvu-MIR167a-5p	MLOC_37459|MLOC_37459.1	3	11.202	1	20	3380	3399	UGAAGCUGCCAGCAUGAUCU	AGAUUAUGCUAGCAGCUUAA	Translation		1
hvu-mir-X52-5p	MLOC_5299|MLOC_5299.3	2.5	23.396	1	20	75	94	CAGGGAUGGAGCAGAGCAAG	CUUGCUUUGCUCCGUUCCUC	Cleavage		1
hvu-mir-X52-5p	MLOC_38941|MLOC_38941.1	2.5	19.602	1	21	934	954	CAGGGAUGGAGCAGAGCAAGG	CCUUGUUCGGCGCCAUCCCUG	Translation		1
hvu-mir-X52-5p	MLOC_30287|MLOC_30287.1	3	19.888	1	21	504	524	CAGGGAUGGAGCAGAGCAAGG	CCGUGCUCUGCGCCAUCCCUA	Translation		1
hvu-mir-X52-5p	MLOC_12163|MLOC_12163.1	3	13.937	1	21	680	700	CAGGGAUGGAGCAGAGCAAGG	CCGUGCUCUGCGCCAUCCCUA	Translation		1
hvu-mir-X52-5p	MLOC_56369|MLOC_56369.1	3	18.252	1	21	452	472	CAGGGAUGGAGCAGAGCAAGG	UUUUGCGCUGCUCCGUUUCUG	Cleavage		1
hvu-mir-X52-5p	MLOC_58158|MLOC_58158.1	3	18.709	1	21	264	284	CAGGGAUGGAGCAGAGCAAGG	UCCUGUUUUGUUCUAUCCCUG	Cleavage		1
hvu-mir-X52-5p	MLOC_1264|MLOC_1264.1	3	16.822	1	20	228	247	CAGGGAUGGAGCAGAGCAAG	GUUGCUGUGCUCUGUCCCUG	Cleavage		1
hvu-mir-X52-5p	MLOC_46528|MLOC_46528.1	2.5	16.881	1	20	1304	1323	CAGGGAUGGAGCAGAGCAAG	CUUGCUGUCCUUCAUCCCUG	Cleavage		1
hvu-MIR528-5p	MLOC_17760|MLOC_17760.1	2.5	16.412	1	20	151	170	UGGAAGGGGCAUGCAGAGGA	GCCUCUGCCUGCCCUUUCCA	Cleavage		1
hvu-MIR528-5p	MLOC_37918|MLOC_37918.1	3	14.241	1	21	1439	1459	UGGAAGGGGCAUGCAGAGGAG	CUGCUCUGCAUGCACUUUUCA	Cleavage		1
hvu-MIR528-5p	MLOC_57716|MLOC_57716.1	2.5	24.992	1	21	468	487	UGGAAGGGGCAUGCAGAGGAG	CUCCUCUGCA-GCCCCUUCCG	Translation		1
