# Supplementary material for: Generation of different sizes and classes of small RNAs in barley is locus, chromosome and/or cultivar-dependent
Source: BMC Genomics. 2016 Sep 15;17:735. doi: 10.1186/s12864-016-3023-5 (PMC5025612; doi:10.1186/s12864-016-3023-5)
Supplement: Additional file 12: Table S10. — Functional analysis of microRNA target genes using GO annotation (GO slim). (XLSX 44 kb) [file 12864_2016_3023_MOESM12_ESM.xlsx]

## Sheet: PallasGP_GOslim
Pallas												GP
Annotation	#inBackGround	% in Back ground	#inGeneList	notInGeneList	% in target Genes	p-value	FDR	RE	type	genes		Annotation	#inBackGround	% in Back ground	#inGeneList	notInGeneList	% in target Genes	p-value	FDR	RE	type	genes
mitosis	26	0.161974	1	44	2.22222	0.0704433	1	13.7197	enriched	[MLOC_22773]		mitochondrion organization	50	0.311488	3	144	2.04082	0.0107716	0.37162	6.55184	enriched	[MLOC_64932, MLOC_72341, MLOC_54549]
growth	76	0.473461	1	44	2.22222	0.192537	1	4.69357	enriched	[MLOC_67220]		protein maturation	34	0.211812	2	145	1.36054	0.0386001	0.591868	6.42337	enriched	[MLOC_26628, MLOC_10889]
methyltransferase activity	235	1.46399	2	43	4.44444	0.140575	1	3.03584	enriched	[MLOC_67220, MLOC_55283]		cell death	20	0.124595	1	146	0.680272	0.168154	0.966886	5.45986	enriched	[MLOC_58592]
signal transducer activity	125	0.778719	1	44	2.22222	0.296917	1	2.85369	enriched	[MLOC_74277]		cell adhesion	21	0.130825	1	146	0.680272	0.175781	0.970313	5.19987	enriched	[MLOC_51702]
ribosome	253	1.57613	2	43	4.44444	0.158059	1	2.81985	enriched	[MLOC_67220, MLOC_63548]		nuclear chromosome	22	0.137055	1	146	0.680272	0.183339	0.903601	4.96351	enriched	[MLOC_10889]
transmembrane transporter activity	538	3.35161	4	41	8.88889	0.0631774	1	2.65213	enriched	[MLOC_16847, MLOC_284, MLOC_65088, MLOC_57716]		ribonucleoprotein complex assembly	23	0.143284	1	146	0.680272	0.190828	0.849494	4.74771	enriched	[MLOC_68719]
sulfur compound metabolic process	159	0.990531	1	44	2.22222	0.361465	1	2.24347	enriched	[MLOC_67220]		growth	76	0.473461	3	144	2.04082	0.0325592	0.641881	4.31042	enriched	[MLOC_10889, MLOC_51702, MLOC_30800]
helicase activity	166	1.03414	1	44	2.22222	0.374016	1	2.14886	enriched	[MLOC_37459]		nucleolus	53	0.330177	2	145	1.36054	0.0848256	0.836138	4.12065	enriched	[MLOC_26628, MLOC_5181]
cytoskeleton	173	1.07775	1	44	2.22222	0.386326	1	2.06191	enriched	[MLOC_22773]		developmental maturation	30	0.186893	1	146	0.680272	0.241376	0.812435	3.63991	enriched	[MLOC_51702]
cell cycle	184	1.14627	1	44	2.22222	0.405194	1	1.93865	enriched	[MLOC_22773]		nucleocytoplasmic transport	62	0.386245	2	145	1.36054	0.110489	0.896912	3.52249	enriched	[MLOC_26628, MLOC_19772]
cellular amino acid metabolic process	379	2.36108	2	43	4.44444	0.287493	1	1.88238	enriched	[MLOC_67220, MLOC_10980]		cell morphogenesis	64	0.398704	2	145	1.36054	0.116441	0.892718	3.41241	enriched	[MLOC_51702, MLOC_30800]
transmembrane transport	602	3.75031	3	42	6.66667	0.237761	1	1.77763	enriched	[MLOC_16847, MLOC_284, MLOC_65088]		response to stress	1075	6.69698	27	120	18.3673	1.42852e-06	0.000197136	2.74263	enriched	[MLOC_6032, MLOC_6919, MLOC_73623, MLOC_69420, MLOC_58258, MLOC_31949, MLOC_59837, MLOC_31061, MLOC_60431, MLOC_77423, MLOC_57619, MLOC_10425, MLOC_81070, MLOC_4798, MLOC_16156, MLOC_61698, MLOC_30912, MLOC_57007, MLOC_72544, MLOC_6883, MLOC_10022, MLOC_66581, MLOC_67043, MLOC_60393, MLOC_62757, MLOC_1443, MLOC_5552]
thylakoid	215	1.3394	1	44	2.22222	0.455365	1	1.65912	enriched	[MLOC_67220]		protein targeting	202	1.25841	5	142	3.40136	0.0383295	0.661184	2.7029	enriched	[MLOC_26628, MLOC_19772, MLOC_64932, MLOC_72341, MLOC_54549]
peptidase activity	452	2.81585	2	43	4.44444	0.362961	1	1.57837	enriched	[MLOC_46528, MLOC_13565]		cytosol	259	1.61351	6	141	4.08163	0.032071	0.737633	2.52967	enriched	[MLOC_26628, MLOC_81070, MLOC_10889, MLOC_10022, MLOC_11145, MLOC_73480]
plasma membrane	233	1.45153	1	44	2.22222	0.482573	1	1.53095	enriched	[MLOC_74781]		cell proliferation	44	0.274109	1	146	0.680272	0.333252	0.90174	2.48176	enriched	[MLOC_10889]
structural constituent of ribosome	243	1.51383	1	44	2.22222	0.497109	1	1.46795	enriched	[MLOC_63548]		cytoskeleton organization	140	0.872165	3	144	2.04082	0.137295	0.947335	2.33994	enriched	[MLOC_26628, MLOC_51702, MLOC_10022]
extracellular region	254	1.58236	1	44	2.22222	0.512638	1	1.40437	enriched	[MLOC_67220]		secondary metabolic process	109	0.679043	2	145	1.36054	0.263556	0.84583	2.00362	enriched	[MLOC_81070, MLOC_59837]
cytosol	259	1.61351	1	44	2.22222	0.519541	1	1.37726	enriched	[MLOC_67220]		helicase activity	166	1.03414	3	144	2.04082	0.195027	0.815568	1.97344	enriched	[MLOC_26628, MLOC_40038, MLOC_37523]
cofactor metabolic process	259	1.61351	1	44	2.22222	0.519541	1	1.37726	enriched	[MLOC_10980]		lipid binding	111	0.691503	2	145	1.36054	0.270348	0.829066	1.96752	enriched	[MLOC_65128, MLOC_59079]
oxidoreductase activity	1373	8.55345	5	40	11.1111	0.340154	1	1.29902	enriched	[MLOC_9891, MLOC_74781, MLOC_17760, MLOC_37918, MLOC_58934]		hydrolase activity, acting on carbon-nitrogen (but not peptide) bonds	59	0.367555	1	146	0.680272	0.419452	0.851241	1.8508	enriched	[MLOC_72341]
generation of precursor metabolites and energy	286	1.78171	1	44	2.22222	0.555195	1	1.24724	enriched	[MLOC_37918]		mitochondrion	244	1.52006	4	143	2.72109	0.185575	0.883081	1.79012	enriched	[MLOC_12284, MLOC_61698, MLOC_72341, MLOC_54549]
structural molecule activity	307	1.91253	1	44	2.22222	0.581125	1	1.16193	enriched	[MLOC_63548]		hydrolase activity, acting on glycosyl bonds	386	2.40468	6	141	4.08163	0.143702	0.94433	1.69737	enriched	[MLOC_4738, MLOC_12660, MLOC_51368, MLOC_68021, MLOC_36440, MLOC_54387]
ligase activity	314	1.95614	1	44	2.22222	0.589435	1	1.13602	enriched	[MLOC_10980]		Golgi apparatus	134	0.834787	2	145	1.36054	0.347862	0.842192	1.62981	enriched	[MLOC_19772, MLOC_51702]
plastid	632	3.9372	2	43	4.44444	0.53369	1	1.12883	enriched	[MLOC_67220, MLOC_17760]		nucleic acid binding transcription factor activity	482	3.00274	7	140	4.7619	0.154136	0.966851	1.58585	enriched	[MLOC_23044, MLOC_65998, MLOC_43575, MLOC_67043, MLOC_43041, MLOC_66134, MLOC_77763]
kinase activity	1266	7.88687	4	41	8.88889	0.478887	1	1.12705	enriched	[MLOC_58158, MLOC_5326, MLOC_74277, MLOC_38941]		translation factor activity, nucleic acid binding	71	0.442312	1	146	0.680272	0.480366	0.860915	1.53799	enriched	[MLOC_68719]
transport	1633	10.1732	5	40	11.1111	0.488569	1	1.0922	enriched	[MLOC_16847, MLOC_284, MLOC_65088, MLOC_67220, MLOC_57716]		ion binding	5070	31.5848	70	77	47.619	3.33571e-05	0.00230164	1.50765	enriched	[MLOC_19772, MLOC_26628, MLOC_65109, MLOC_20786, MLOC_69922, MLOC_14604, MLOC_4611, MLOC_40038, MLOC_31949, MLOC_37523, MLOC_13441, MLOC_60431, MLOC_77650, MLOC_59079, MLOC_70652, MLOC_77345, MLOC_57619, MLOC_10425, MLOC_2714, MLOC_70272, MLOC_78143, MLOC_6359, MLOC_16731, MLOC_68408, MLOC_52099, MLOC_11291, MLOC_30912, MLOC_57007, MLOC_67126, MLOC_61085, MLOC_39632, MLOC_66581, MLOC_38109, MLOC_…
DNA binding	1343	8.36656	4	41	8.88889	0.526426	1	1.06243	enriched	[MLOC_64240, MLOC_53744, MLOC_79754, MLOC_37459]		cell differentiation	147	0.915774	2	145	1.36054	0.390553	0.855497	1.48568	enriched	[MLOC_26628, MLOC_51702]
ATPase activity	351	2.18664	1	44	2.22222	0.630753	1	1.01627	enriched	[MLOC_57716]		nucleus	1118	6.96486	15	132	10.2041	0.0877496	0.807297	1.46508	enriched	[MLOC_26628, MLOC_13176, MLOC_23044, MLOC_10889, MLOC_43575, MLOC_37523, MLOC_75265, MLOC_67043, MLOC_43041, MLOC_69922, MLOC_77763, MLOC_70022, MLOC_64797, MLOC_37089, MLOC_5181]
molecular_function	14567	90.7488	40	5	88.8889	0.404431	1	0.979505	depleted	[MLOC_9891, MLOC_64240, MLOC_4055, MLOC_67220, MLOC_18343, MLOC_5326, MLOC_35028, MLOC_74277, MLOC_65034, MLOC_16847, MLOC_55909, MLOC_58158, MLOC_60100, MLOC_79754, MLOC_13565, MLOC_56043, MLOC_10980, MLOC_57716, MLOC_284, MLOC_59393, MLOC_53744, MLOC_74781, MLOC_13302, MLOC_80365, MLOC_46528, MLOC_63548, MLOC_37459, MLOC_55949, MLOC_17760, MLOC_51164, MLOC_7150, MLOC_13936, MLOC_55283, MLOC_589…		transmembrane transport	602	3.75031	8	139	5.44218	0.187678	0.863318	1.45113	enriched	[MLOC_12284, MLOC_68460, MLOC_57855, MLOC_61085, MLOC_38373, MLOC_38109, MLOC_54549, MLOC_62172]
translation	381	2.37354	1	44	2.22222	0.71042	1	0.93625	depleted	[MLOC_63548]		sulfur compound metabolic process	159	0.990531	2	145	1.36054	0.428839	0.845426	1.37355	enriched	[MLOC_81070, MLOC_11291]
ion binding	5070	31.5848	13	32	28.8889	0.416943	1	0.914644	depleted	[MLOC_9891, MLOC_55909, MLOC_74781, MLOC_60100, MLOC_58158, MLOC_37459, MLOC_5326, MLOC_17760, MLOC_10980, MLOC_7150, MLOC_57716, MLOC_74277, MLOC_38941]		GTPase activity	80	0.49838	1	146	0.680272	0.521845	0.818347	1.36497	enriched	[MLOC_19772]
biological_process	11452	71.3431	29	16	64.4444	0.193232	1	0.903303	depleted	[MLOC_9891, MLOC_64240, MLOC_67220, MLOC_5326, MLOC_35028, MLOC_74277, MLOC_16847, MLOC_58158, MLOC_13565, MLOC_10980, MLOC_57716, MLOC_22773, MLOC_284, MLOC_53744, MLOC_74781, MLOC_13302, MLOC_46528, MLOC_63548, MLOC_17760, MLOC_51164, MLOC_7150, MLOC_55283, MLOC_38941, MLOC_58934, MLOC_65088, MLOC_5299, MLOC_70481, MLOC_1264, MLOC_37918]		chromosome organization	244	1.52006	3	144	2.04082	0.387266	0.86198	1.34259	enriched	[MLOC_26628, MLOC_10889, MLOC_69922]
cellular protein modification process	1648	10.2666	4	41	8.88889	0.503074	1	0.865804	depleted	[MLOC_58158, MLOC_5326, MLOC_74277, MLOC_38941]		protein complex	820	5.1084	10	137	6.80272	0.219279	0.817853	1.33167	enriched	[MLOC_12284, MLOC_68719, MLOC_52217, MLOC_61085, MLOC_61698, MLOC_10889, MLOC_11145, MLOC_68021, MLOC_64797, MLOC_54549]
cellular_component	5516	34.3633	13	32	28.8889	0.272213	1	0.84069	depleted	[MLOC_284, MLOC_74781, MLOC_67220, MLOC_36997, MLOC_63548, MLOC_17760, MLOC_38941, MLOC_16847, MLOC_56369, MLOC_65088, MLOC_61029, MLOC_57716, MLOC_22773]		kinase activity	1266	7.88687	15	132	10.2041	0.183109	0.935889	1.29381	enriched	[MLOC_2714, MLOC_4798, MLOC_65109, MLOC_20786, MLOC_6359, MLOC_14604, MLOC_4611, MLOC_67126, MLOC_8212, MLOC_11145, MLOC_62861, MLOC_30800, MLOC_13441, MLOC_58592, MLOC_70652]
small molecule metabolic process	1279	7.96785	3	42	6.66667	0.512967	1	0.836695	depleted	[MLOC_9891, MLOC_67220, MLOC_10980]		extracellular region	254	1.58236	3	144	2.04082	0.411926	0.861299	1.28973	enriched	[MLOC_4738, MLOC_12660, MLOC_36440]
signal transduction	432	2.69125	1	44	2.22222	0.657511	1	0.82572	depleted	[MLOC_74277]		transferase activity, transferring acyl groups	255	1.58859	3	144	2.04082	0.414376	0.853491	1.28467	enriched	[MLOC_4669, MLOC_10889, MLOC_59010]
catabolic process	895	5.57563	2	43	4.44444	0.537602	1	0.79712	depleted	[MLOC_67220, MLOC_70481]		anatomical structure development	520	3.23947	6	141	4.08163	0.341435	0.889019	1.25997	enriched	[MLOC_26628, MLOC_53856, MLOC_10889, MLOC_51702, MLOC_30800, MLOC_77650]
reproduction	450	2.80339	1	44	2.22222	0.639076	1	0.792691	depleted	[MLOC_67220]		macromolecular complex assembly	260	1.61974	3	144	2.04082	0.426579	0.853158	1.25997	enriched	[MLOC_68719, MLOC_52217, MLOC_61698]
anatomical structure development	520	3.23947	1	44	2.22222	0.569301	1	0.685983	depleted	[MLOC_67220]		ATPase activity	351	2.18664	4	143	2.72109	0.401397	0.865511	1.24441	enriched	[MLOC_26628, MLOC_40038, MLOC_38109, MLOC_68408]
organelle	2694	16.783	5	40	11.1111	0.210402	1	0.662047	depleted	[MLOC_67220, MLOC_36997, MLOC_63548, MLOC_17760, MLOC_22773]		protein complex assembly	176	1.09644	2	145	1.36054	0.480839	0.850715	1.24088	enriched	[MLOC_52217, MLOC_61698]
biosynthetic process	2434	15.1632	4	41	8.88889	0.16698	1	0.586214	depleted	[MLOC_67220, MLOC_63548, MLOC_10980, MLOC_7150]		cell wall	88	0.548218	1	146	0.680272	0.555945	0.816174	1.24088	enriched	[MLOC_56638]
cell	3697	23.0314	6	39	13.3333	0.0797782	1	0.57892	depleted	[MLOC_74781, MLOC_67220, MLOC_36997, MLOC_63548, MLOC_17760, MLOC_22773]		carbohydrate metabolic process	889	5.53825	10	137	6.80272	0.297337	0.892011	1.22832	enriched	[MLOC_26628, MLOC_4738, MLOC_12660, MLOC_8212, MLOC_51702, MLOC_11145, MLOC_51368, MLOC_68021, MLOC_36440, MLOC_54387]
cytoplasm	1988	12.3847	3	42	6.66667	0.174838	1	0.538296	depleted	[MLOC_67220, MLOC_63548, MLOC_17760]		external encapsulating structure	90	0.560678	1	146	0.680272	0.564085	0.802513	1.2133	enriched	[MLOC_56638]
intracellular	3491	21.7481	5	40	11.1111	0.0530996	1	0.510901	depleted	[MLOC_67220, MLOC_36997, MLOC_63548, MLOC_17760, MLOC_22773]		cellular nitrogen compound metabolic process	2195	13.6743	24	123	16.3265	0.203417	0.802044	1.19396	enriched	[MLOC_19772, MLOC_26628, MLOC_81070, MLOC_23044, MLOC_44581, MLOC_10889, MLOC_64602, MLOC_43575, MLOC_75265, MLOC_78143, MLOC_62591, MLOC_69922, MLOC_77763, MLOC_59143, MLOC_68408, MLOC_61576, MLOC_12284, MLOC_40038, MLOC_61085, MLOC_65998, MLOC_43041, MLOC_30800, MLOC_37089, MLOC_77423]
lipid metabolic process	742	4.62248	1	44	2.22222	0.377731	1	0.480743	depleted	[MLOC_67220]		cell cycle	184	1.14627	2	145	1.36054	0.504298	0.828489	1.18693	enriched	[MLOC_26628, MLOC_10022]
protein complex	820	5.1084	1	44	2.22222	0.322881	1	0.435014	depleted	[MLOC_22773]		DNA binding	1343	8.36656	14	133	9.52381	0.346514	0.853909	1.13832	enriched	[MLOC_73985, MLOC_23044, MLOC_64602, MLOC_43575, MLOC_69922, MLOC_66134, MLOC_62591, MLOC_77763, MLOC_61576, MLOC_65998, MLOC_37523, MLOC_67043, MLOC_43041, MLOC_37089]
response to stress	1075	6.69698	1	44	2.22222	0.186505	1	0.331824	depleted	[MLOC_67220]		cell division	97	0.604286	1	146	0.680272	0.591427	0.808088	1.12575	enriched	[MLOC_10022]
nucleus	1118	6.96486	1	44	2.22222	0.169223	1	0.319062	depleted	[MLOC_36997]		membrane organization	99	0.616746	1	146	0.680272	0.598921	0.810305	1.103	enriched	[MLOC_58592]
cellular nitrogen compound metabolic process	2195	13.6743	1	44	2.22222	0.0107958	1	0.162511	depleted	[MLOC_10980]		biosynthetic process	2434	15.1632	24	123	16.3265	0.380686	0.861225	1.07672	enriched	[MLOC_26628, MLOC_68719, MLOC_81070, MLOC_4669, MLOC_23044, MLOC_44581, MLOC_61698, MLOC_64602, MLOC_43575, MLOC_75265, MLOC_78143, MLOC_62591, MLOC_69922, MLOC_77763, MLOC_12284, MLOC_65998, MLOC_51702, MLOC_59837, MLOC_59010, MLOC_43041, MLOC_30800, MLOC_37089, MLOC_77650, MLOC_52636]
carbohydrate metabolic process	889	5.53825	0	45	0	0.0767266	1	0	depleted	[]		molecular_function	14567	90.7488	141	6	95.9184	0.0141205	0.389727	1.05697	enriched	[MLOC_26628, MLOC_19772, MLOC_6341, MLOC_64602, MLOC_20786, MLOC_51368, MLOC_69922, MLOC_40038, MLOC_31949, MLOC_59837, MLOC_54387, MLOC_58592, MLOC_77650, MLOC_52822, MLOC_57619, MLOC_73985, MLOC_38373, MLOC_75265, MLOC_70272, MLOC_6359, MLOC_10466, MLOC_68408, MLOC_52099, MLOC_43138, MLOC_30912, MLOC_64932, MLOC_4738, MLOC_34006, MLOC_61085, MLOC_39632, MLOC_66581, MLOC_62861, MLOC_11390, MLOC_…
DNA metabolic process	624	3.88737	0	45	0	0.167508	1	0	depleted	[]		DNA metabolic process	624	3.88737	6	141	4.08163	0.510338	0.818915	1.04997	enriched	[MLOC_26628, MLOC_40038, MLOC_64602, MLOC_62591, MLOC_59143, MLOC_77423]
RNA binding	609	3.79392	0	45	0	0.175007	1	0	depleted	[]		ligase activity	314	1.95614	3	144	2.04082	0.551298	0.818055	1.04329	enriched	[MLOC_60550, MLOC_78143, MLOC_72341]
transferase activity, transferring glycosyl groups	495	3.08373	0	45	0	0.24378	1	0	depleted	[]		transmembrane transporter activity	538	3.35161	5	142	3.40136	0.550142	0.825212	1.01484	enriched	[MLOC_12284, MLOC_52217, MLOC_61085, MLOC_38109, MLOC_62172]
nucleic acid binding transcription factor activity	482	3.00274	0	45	0	0.253131	1	0	depleted	[]		signal transduction	432	2.69125	4	143	2.72109	0.56135	0.815434	1.01109	enriched	[MLOC_19772, MLOC_75265, MLOC_62861, MLOC_58592]
hydrolase activity, acting on glycosyl bonds	386	2.40468	0	45	0	0.33392	1	0	depleted	[]		transport	1633	10.1732	15	132	10.2041	0.535413	0.830192	1.00304	enriched	[MLOC_19772, MLOC_26628, MLOC_58209, MLOC_38373, MLOC_73480, MLOC_72341, MLOC_54549, MLOC_12284, MLOC_52217, MLOC_68460, MLOC_64932, MLOC_57855, MLOC_61085, MLOC_38109, MLOC_62172]
nucleotidyltransferase activity	339	2.11189	0	45	0	0.382181	1	0	depleted	[]		biological_process	11452	71.3431	104	43	70.7483	0.467583	0.871979	0.991662	depleted	[MLOC_26628, MLOC_19772, MLOC_64602, MLOC_20786, MLOC_51368, MLOC_69922, MLOC_40038, MLOC_31949, MLOC_59837, MLOC_54387, MLOC_58592, MLOC_77650, MLOC_57619, MLOC_58209, MLOC_38373, MLOC_75265, MLOC_6359, MLOC_68408, MLOC_43138, MLOC_30912, MLOC_4738, MLOC_64932, MLOC_61085, MLOC_66581, MLOC_62861, MLOC_38109, MLOC_36440, MLOC_67841, MLOC_6919, MLOC_73480, MLOC_10575, MLOC_73623, MLOC_59143, MLOC_…
cellular component assembly	331	2.06205	0	45	0	0.391049	1	0	depleted	[]		cellular component assembly	331	2.06205	3	144	2.04082	0.640165	0.825633	0.989703	depleted	[MLOC_68719, MLOC_52217, MLOC_61698]
nucleobase-containing compound catabolic process	264	1.64465	0	45	0	0.473652	1	0	depleted	[]		enzyme regulator activity	221	1.37678	2	145	1.36054	0.670167	0.833181	0.988211	depleted	[MLOC_73480, MLOC_4605]
macromolecular complex assembly	260	1.61974	0	45	0	0.47909	1	0	depleted	[]		catabolic process	895	5.57563	8	139	5.44218	0.564336	0.794677	0.976065	depleted	[MLOC_26628, MLOC_19772, MLOC_81070, MLOC_61698, MLOC_51702, MLOC_11145, MLOC_64797, MLOC_68408]
transferase activity, transferring acyl groups	255	1.58859	0	45	0	0.485974	1	0	depleted	[]		cell	3697	23.0314	33	114	22.449	0.478997	0.869758	0.974712	depleted	[MLOC_26628, MLOC_19772, MLOC_13176, MLOC_65109, MLOC_10889, MLOC_43575, MLOC_73480, MLOC_69922, MLOC_54549, MLOC_56638, MLOC_51702, MLOC_11145, MLOC_37523, MLOC_59010, MLOC_70022, MLOC_64797, MLOC_37089, MLOC_68719, MLOC_81070, MLOC_23044, MLOC_61698, MLOC_75265, MLOC_77763, MLOC_72341, MLOC_5181, MLOC_12284, MLOC_52217, MLOC_39632, MLOC_10022, MLOC_67043, MLOC_43041, MLOC_68021, MLOC_52636]
mitochondrion	244	1.52006	0	45	0	0.501459	1	0	depleted	[]		organelle	2694	16.783	24	123	16.3265	0.494552	0.832295	0.972804	depleted	[MLOC_19772, MLOC_26628, MLOC_13176, MLOC_23044, MLOC_61698, MLOC_10889, MLOC_43575, MLOC_75265, MLOC_69922, MLOC_77763, MLOC_72341, MLOC_54549, MLOC_5181, MLOC_12284, MLOC_51702, MLOC_37523, MLOC_59010, MLOC_67043, MLOC_43041, MLOC_68021, MLOC_70022, MLOC_64797, MLOC_37089, MLOC_52636]
chromosome organization	244	1.52006	0	45	0	0.501459	1	0	depleted	[]		intracellular	3491	21.7481	31	116	21.0884	0.469806	0.864443	0.969669	depleted	[MLOC_26628, MLOC_19772, MLOC_13176, MLOC_65109, MLOC_10889, MLOC_43575, MLOC_73480, MLOC_69922, MLOC_54549, MLOC_51702, MLOC_11145, MLOC_37523, MLOC_59010, MLOC_70022, MLOC_64797, MLOC_37089, MLOC_68719, MLOC_81070, MLOC_23044, MLOC_61698, MLOC_75265, MLOC_77763, MLOC_72341, MLOC_5181, MLOC_12284, MLOC_39632, MLOC_10022, MLOC_67043, MLOC_43041, MLOC_68021, MLOC_52636]
vesicle-mediated transport	227	1.41415	0	45	0	0.526345	1	0	depleted	[]		vesicle-mediated transport	227	1.41415	2	145	1.36054	0.655129	0.83711	0.962091	depleted	[MLOC_73480, MLOC_72341]
enzyme regulator activity	221	1.37678	0	45	0	0.535413	1	0	depleted	[]		small molecule metabolic process	1279	7.96785	11	136	7.48299	0.490996	0.836511	0.939148	depleted	[MLOC_12284, MLOC_19772, MLOC_81070, MLOC_4669, MLOC_61085, MLOC_65109, MLOC_51702, MLOC_78143, MLOC_30800, MLOC_68408, MLOC_11291]
protein targeting	202	1.25841	0	45	0	0.565149	1	0	depleted	[]		cytoplasm	1988	12.3847	17	130	11.5646	0.441567	0.846337	0.93378	depleted	[MLOC_19772, MLOC_26628, MLOC_68719, MLOC_81070, MLOC_61698, MLOC_10889, MLOC_73480, MLOC_72341, MLOC_54549, MLOC_12284, MLOC_51702, MLOC_10022, MLOC_11145, MLOC_59010, MLOC_68021, MLOC_64797, MLOC_52636]
photosynthesis	200	1.24595	0	45	0	0.568372	1	0	depleted	[]		cellular protein modification process	1648	10.2666	14	133	9.52381	0.449699	0.850116	0.927647	depleted	[MLOC_26628, MLOC_4611, MLOC_67126, MLOC_4798, MLOC_10889, MLOC_51702, MLOC_20786, MLOC_59010, MLOC_69922, MLOC_13441, MLOC_6359, MLOC_14604, MLOC_70652, MLOC_77650]
lyase activity	188	1.17119	0	45	0	0.588087	1	0	depleted	[]		tRNA metabolic process	121	0.7538	1	146	0.680272	0.695753	0.849681	0.902457	depleted	[MLOC_10889]
cell wall organization or biogenesis	178	1.1089	0	45	0	0.605026	1	0	depleted	[]		cellular_component	5516	34.3633	45	102	30.6122	0.191434	0.825558	0.890841	depleted	[MLOC_26628, MLOC_19772, MLOC_13176, MLOC_12660, MLOC_10889, MLOC_65109, MLOC_43575, MLOC_73480, MLOC_69922, MLOC_14604, MLOC_54549, MLOC_68460, MLOC_56638, MLOC_57855, MLOC_51702, MLOC_11145, MLOC_37523, MLOC_59010, MLOC_70022, MLOC_64797, MLOC_37089, MLOC_68719, MLOC_81070, MLOC_4669, MLOC_23044, MLOC_38373, MLOC_61698, MLOC_75265, MLOC_77763, MLOC_72341, MLOC_5181, MLOC_12284, MLOC_52217, MLOC…
protein complex assembly	176	1.09644	0	45	0	0.608471	1	0	depleted	[]		cellular amino acid metabolic process	379	2.36108	3	144	2.04082	0.541283	0.829967	0.864358	depleted	[MLOC_81070, MLOC_78143, MLOC_11291]
protein folding	167	1.04037	0	45	0	0.62421	1	0	depleted	[]		nucleobase-containing compound catabolic process	264	1.64465	2	145	1.36054	0.563721	0.810349	0.827252	depleted	[MLOC_19772, MLOC_68408]
phosphatase activity	167	1.04037	0	45	0	0.62421	1	0	depleted	[]		chromosome	143	0.890855	1	146	0.680272	0.622462	0.810375	0.763617	depleted	[MLOC_10889]
homeostatic process	158	0.984301	0	45	0	0.640348	1	0	depleted	[]		ribosome biogenesis	145	0.903314	1	146	0.680272	0.61594	0.809521	0.753085	depleted	[MLOC_5181]
isomerase activity	157	0.978071	0	45	0	0.642166	1	0	depleted	[]		endoplasmic reticulum	147	0.915774	1	146	0.680272	0.609447	0.816541	0.742839	depleted	[MLOC_59010]
cell differentiation	147	0.915774	0	45	0	0.660626	1	0	depleted	[]		lipid metabolic process	742	4.62248	5	142	3.40136	0.320788	0.903444	0.735831	depleted	[MLOC_2714, MLOC_4669, MLOC_51702, MLOC_59010, MLOC_58592]
endoplasmic reticulum	147	0.915774	0	45	0	0.660626	1	0	depleted	[]		reproduction	450	2.80339	3	144	2.04082	0.406213	0.862421	0.727982	depleted	[MLOC_26628, MLOC_53856, MLOC_77650]
ribosome biogenesis	145	0.903314	0	45	0	0.66438	1	0	depleted	[]		phosphatase activity	167	1.04037	1	146	0.680272	0.546341	0.828517	0.653876	depleted	[MLOC_51702]
embryo development	144	0.897084	0	45	0	0.666264	1	0	depleted	[]		cell wall organization or biogenesis	178	1.1089	1	146	0.680272	0.513233	0.814094	0.613468	depleted	[MLOC_51702]
chromosome	143	0.890855	0	45	0	0.668154	1	0	depleted	[]		lyase activity	188	1.17119	1	146	0.680272	0.48423	0.845871	0.580837	depleted	[MLOC_77423]
cytoskeleton organization	140	0.872165	0	45	0	0.673855	1	0	depleted	[]		translation	381	2.37354	2	145	1.36054	0.318281	0.915058	0.573214	depleted	[MLOC_68719, MLOC_52636]
Golgi apparatus	134	0.834787	0	45	0	0.685401	1	0	depleted	[]		oxidoreductase activity	1373	8.55345	7	140	4.7619	0.0582733	0.804171	0.556723	depleted	[MLOC_6919, MLOC_61698, MLOC_51702, MLOC_9579, MLOC_30800, MLOC_77650, MLOC_36799]
tRNA metabolic process	121	0.7538	0	45	0	0.711084	1	0	depleted	[]		plasma membrane	233	1.45153	1	146	0.680272	0.367609	0.859831	0.468658	depleted	[MLOC_52217]
nuclease activity	117	0.728881	0	45	0	0.719174	1	0	depleted	[]		methyltransferase activity	235	1.46399	1	146	0.680272	0.362965	0.863607	0.464669	depleted	[MLOC_81070]
cytoskeletal protein binding	116	0.722651	0	45	0	0.721211	1	0	depleted	[]		structural constituent of ribosome	243	1.51383	1	146	0.680272	0.344845	0.865248	0.449372	depleted	[MLOC_52636]
lipid binding	111	0.691503	0	45	0	0.731479	1	0	depleted	[]		ribosome	253	1.57613	1	146	0.680272	0.323211	0.892062	0.43161	depleted	[MLOC_52636]
secondary metabolic process	109	0.679043	0	45	0	0.735626	1	0	depleted	[]		generation of precursor metabolites and energy	286	1.78171	1	146	0.680272	0.25953	0.852742	0.381809	depleted	[MLOC_11145]
vacuole	108	0.672813	0	45	0	0.737708	1	0	depleted	[]		RNA binding	609	3.79392	2	145	1.36054	0.0787777	0.836256	0.358612	depleted	[MLOC_68719, MLOC_61576]
membrane organization	99	0.616746	0	45	0	0.756708	1	0	depleted	[]		structural molecule activity	307	1.91253	1	146	0.680272	0.224793	0.816354	0.355691	depleted	[MLOC_52636]
cell division	97	0.604286	0	45	0	0.760994	1	0	depleted	[]		plastid	632	3.9372	2	145	1.36054	0.0674373	0.846032	0.345561	depleted	[MLOC_26628, MLOC_68021]
external encapsulating structure	90	0.560678	0	45	0	0.776186	1	0	depleted	[]		nucleotidyltransferase activity	339	2.11189	1	146	0.680272	0.179628	0.953411	0.322116	depleted	[MLOC_64602]
nucleoplasm	89	0.554448	0	45	0	0.77838	1	0	depleted	[]		peptidase activity	452	2.81585	1	146	0.680272	0.0780367	0.897422	0.241587	depleted	[MLOC_64797]
cell wall	88	0.548218	0	45	0	0.78058	1	0	depleted	[]		transferase activity, transferring glycosyl groups	495	3.08373	0	147	0	0.00979534	0.450586	0	depleted	[]
GTPase activity	80	0.49838	0	45	0	0.798403	1	0	depleted	[]		cofactor metabolic process	259	1.61351	0	147	0	0.090516	0.780701	0	depleted	[]
mRNA processing	78	0.485921	0	45	0	0.802921	1	0	depleted	[]		thylakoid	215	1.3394	0	147	0	0.136511	0.991501	0	depleted	[]
immune system process	75	0.467231	0	45	0	0.809744	1	0	depleted	[]		photosynthesis	200	1.24595	0	147	0	0.156995	0.941972	0	depleted	[]
unfolded protein binding	73	0.454772	0	45	0	0.814324	1	0	depleted	[]		cytoskeleton	173	1.07775	0	147	0	0.201853	0.819285	0	depleted	[]
translation factor activity, nucleic acid binding	71	0.442312	0	45	0	0.81893	1	0	depleted	[]		protein folding	167	1.04037	0	147	0	0.213435	0.818166	0	depleted	[]
cell morphogenesis	64	0.398704	0	45	0	0.835251	1	0	depleted	[]		homeostatic process	158	0.984301	0	147	0	0.232056	0.821121	0	depleted	[]
nucleocytoplasmic transport	62	0.386245	0	45	0	0.839972	1	0	depleted	[]		isomerase activity	157	0.978071	0	147	0	0.234222	0.808066	0	depleted	[]
enzyme binding	61	0.380015	0	45	0	0.842343	1	0	depleted	[]		embryo development	144	0.897084	0	147	0	0.264278	0.828872	0	depleted	[]
hydrolase activity, acting on carbon-nitrogen (but not peptide) bonds	59	0.367555	0	45	0	0.847103	1	0	depleted	[]		signal transducer activity	125	0.778719	0	147	0	0.315223	0.925547	0	depleted	[]
peroxisome	58	0.361326	0	45	0	0.849493	1	0	depleted	[]		nuclease activity	117	0.728881	0	147	0	0.339488	0.900948	0	depleted	[]
nucleolus	53	0.330177	0	45	0	0.861543	1	0	depleted	[]		cytoskeletal protein binding	116	0.722651	0	147	0	0.342648	0.875657	0	depleted	[]
anatomical structure formation involved in morphogenesis	53	0.330177	0	45	0	0.861543	1	0	depleted	[]		vacuole	108	0.672813	0	147	0	0.369009	0.848721	0	depleted	[]
mitochondrion organization	50	0.311488	0	45	0	0.868853	1	0	depleted	[]		nucleoplasm	89	0.554448	0	147	0	0.439967	0.855146	0	depleted	[]
endosome	45	0.280339	0	45	0	0.881171	1	0	depleted	[]		mRNA processing	78	0.485921	0	147	0	0.487079	0.840211	0	depleted	[]
transferase activity, transferring alkyl or aryl (other than methyl) groups	45	0.280339	0	45	0	0.881171	1	0	depleted	[]		immune system process	75	0.467231	0	147	0	0.500776	0.832615	0	depleted	[]
cell proliferation	44	0.274109	0	45	0	0.883655	1	0	depleted	[]		unfolded protein binding	73	0.454772	0	147	0	0.510118	0.828192	0	depleted	[]
protein binding transcription factor activity	43	0.267879	0	45	0	0.886146	1	0	depleted	[]		enzyme binding	61	0.380015	0	147	0	0.569924	0.79444	0	depleted	[]
protein maturation	34	0.211812	0	45	0	0.908875	1	0	depleted	[]		peroxisome	58	0.361326	0	147	0	0.585933	0.808588	0	depleted	[]
chromosome segregation	33	0.205582	0	45	0	0.911436	1	0	depleted	[]		anatomical structure formation involved in morphogenesis	53	0.330177	0	147	0	0.613613	0.814217	0	depleted	[]
protein transporter activity	32	0.199352	0	45	0	0.914003	1	0	depleted	[]		endosome	45	0.280339	0	147	0	0.660626	0.836389	0	depleted	[]
developmental maturation	30	0.186893	0	45	0	0.919159	1	0	depleted	[]		transferase activity, transferring alkyl or aryl (other than methyl) groups	45	0.280339	0	147	0	0.660626	0.828785	0	depleted	[]
vacuolar transport	28	0.174433	0	45	0	0.924344	1	0	depleted	[]		protein binding transcription factor activity	43	0.267879	0	147	0	0.672927	0.829143	0	depleted	[]
nuclear envelope	25	0.155744	0	45	0	0.932174	1	0	depleted	[]		chromosome segregation	33	0.205582	0	147	0	0.737933	0.893288	0	depleted	[]
histone binding	23	0.143284	0	45	0	0.93743	1	0	depleted	[]		protein transporter activity	32	0.199352	0	147	0	0.744767	0.893721	0	depleted	[]
rRNA binding	23	0.143284	0	45	0	0.93743	1	0	depleted	[]		vacuolar transport	28	0.174433	0	147	0	0.772738	0.919291	0	depleted	[]
ribonucleoprotein complex assembly	23	0.143284	0	45	0	0.93743	1	0	depleted	[]		mitosis	26	0.161974	0	147	0	0.787111	0.928388	0	depleted	[]
nuclear chromosome	22	0.137055	0	45	0	0.940069	1	0	depleted	[]		nuclear envelope	25	0.155744	0	147	0	0.794398	0.929041	0	depleted	[]
cytoplasmic membrane-bounded vesicle	22	0.137055	0	45	0	0.940069	1	0	depleted	[]		histone binding	23	0.143284	0	147	0	0.809172	0.938367	0	depleted	[]
cell adhesion	21	0.130825	0	45	0	0.942716	1	0	depleted	[]		rRNA binding	23	0.143284	0	147	0	0.809172	0.930547	0	depleted	[]
cell death	20	0.124595	0	45	0	0.945369	1	0	depleted	[]		cytoplasmic membrane-bounded vesicle	22	0.137055	0	147	0	0.816661	0.931398	0	depleted	[]
extracellular space	19	0.118365	0	45	0	0.94803	1	0	depleted	[]		extracellular space	19	0.118365	0	147	0	0.839543	0.949647	0	depleted	[]
symbiosis, encompassing mutualism through parasitism	17	0.105906	0	45	0	0.953374	1	0	depleted	[]		symbiosis, encompassing mutualism through parasitism	17	0.105906	0	147	0	0.855151	0.959438	0	depleted	[]
microtubule organizing center	13	0.0809868	0	45	0	0.96415	1	0	depleted	[]		microtubule organizing center	13	0.0809868	0	147	0	0.887236	0.987408	0	depleted	[]
aging	13	0.0809868	0	45	0	0.96415	1	0	depleted	[]		aging	13	0.0809868	0	147	0	0.887236	0.979509	0	depleted	[]
mRNA binding	12	0.074757	0	45	0	0.966862	1	0	depleted	[]		mRNA binding	12	0.074757	0	147	0	0.895443	0.980723	0	depleted	[]
extracellular matrix organization	11	0.0685273	0	45	0	0.969582	1	0	depleted	[]		extracellular matrix organization	11	0.0685273	0	147	0	0.903724	0.982	0	depleted	[]
cell-cell signaling	10	0.0622975	0	45	0	0.972309	1	0	depleted	[]		cell-cell signaling	10	0.0622975	0	147	0	0.912082	0.983339	0	depleted	[]
pigmentation	8	0.049838	0	45	0	0.977787	1	0	depleted	[]		pigmentation	8	0.049838	0	147	0	0.929029	0.993845	0	depleted	[]
transcription factor binding	6	0.0373785	0	45	0	0.983295	1	0	depleted	[]		transcription factor binding	6	0.0373785	0	147	0	0.946288	1	0	depleted	[]
protein binding, bridging	5	0.0311488	0	45	0	0.98606	1	0	depleted	[]		protein binding, bridging	5	0.0311488	0	147	0	0.955037	1	0	depleted	[]
cytoplasmic chromosome	5	0.0311488	0	45	0	0.98606	1	0	depleted	[]		cytoplasmic chromosome	5	0.0311488	0	147	0	0.955037	0.998448	0	depleted	[]
transposition	4	0.024919	0	45	0	0.988832	1	0	depleted	[]		transposition	4	0.024919	0	147	0	0.963866	1	0	depleted	[]
lipid particle	4	0.024919	0	45	0	0.988832	1	0	depleted	[]		lipid particle	4	0.024919	0	147	0	0.963866	0.992638	0	depleted	[]
nitrogen cycle metabolic process	2	0.0124595	0	45	0	0.994401	1	0	depleted	[]		nitrogen cycle metabolic process	2	0.0124595	0	147	0	0.981768	1	0	depleted	[]
locomotion	2	0.0124595	0	45	0	0.994401	1	0	depleted	[]		locomotion	2	0.0124595	0	147	0	0.981768	0.996206	0	depleted	[]
cell junction organization	1	0.00622975	0	45	0	0.997197	1	0	depleted	[]		cell junction organization	1	0.00622975	0	147	0	0.990842	0.998075	0	depleted	[]
small conjugating protein binding	1	0.00622975	0	45	0	0.997197	0.997197	0	depleted	[]		small conjugating protein binding	1	0.00622975	0	147	0	0.990842	0.990842	0	depleted	[]
